# Supplementary material for: Influence of the polar light cycle on seasonal dynamics of an Antarctic lake microbial community
Source: Microbiome. 2020 Aug 9;8:116. doi: 10.1186/s40168-020-00889-8 (PMC7416419; doi:10.1186/s40168-020-00889-8)
Supplement: Supplementary file 2 — Additional file 1: Ace Lake carbon cycle, expedition information, and taxonomic and functional analyses. Supplementary text, figures, tables and dataset. [file 40168_2020_889_MOESM1_ESM.zip]

Archive with 2 entries (2 files):
- Additional file 1 - Dataset S1.xlsx
- 40168_2020_889_MOESM1_ESM.pdf
