# Supplementary material for: Influence of the polar light cycle on seasonal dynamics of an Antarctic lake microbial community
Source: Microbiome. 2020 Aug 9;8:116. doi: 10.1186/s40168-020-00889-8 (PMC7416419; doi:10.1186/s40168-020-00889-8)
Supplement: Supplementary file 2 — Additional file 1: Ace Lake carbon cycle, expedition information, and taxonomic and functional analyses. Supplementary text, figures, tables and dataset. [file 40168_2020_889_MOESM1_ESM.zip › Additional file 1 - Dataset S1.xlsx]

## Sheet: Summary
Additional file 1: Dataset S1 OTU Relative Abundances
	OTU relative abundances
	Refined OTU relative abundances
	Phylum & Class-level OTU relative abundances

## Sheet: OTU relative abundances
		2006-12-01																		2008-11-01																		2013-11-01
Original taxonomic classification	OTU taxonomyA	Upper2-3.0	Upper2-0.8	Upper2-0.1	Upper3-3.0	Upper3-0.8	Upper3-0.1	Interface-3.0	Interface-0.8	Interface-0.1	Lower1-3.0	Lower1-0.8	Lower1-0.1	Lower2-3.0	Lower2-0.8	Lower2-0.1	Lower3-3.0	Lower3-0.8	Lower3-0.1	Upper2-3.0	Upper2-0.8	Upper2-0.1	Upper3-3.0	Upper3-0.8	Upper3-0.1	Interface-3.0	Interface-0.8	Interface-0.1	Lower1-3.0	Lower1-0.8	Lower1-0.1	Lower2-3.0	Lower2-0.8	Lower2-0.1	Lower3-3.0	Lower3-0.8	Lower3-0.1	Upper2-3.0	Upper2-0.8	Upper2-0.1	Upper3-3.0	Upper3-0.8	Upper3-0.1	Interface-3.0	Interface-0.8	Interface-0.1	Lower1-3.0	Lower1-0.8	Lower1-0.1
Algoriphagus antarcticus	Algoriphagus	0	0.0156693	0.000621592	0.0100884	0.0133238	0	0.00445134	0.0091971	0.00152639	0	0.00319276	0.0128207	0.00334595	0.00343228	0	0.00333832	0.00107619	0	0.00917976	0.0104266	0.00992112	0.027214	0.0146368	0.0355959	0.0100176	0.00406172	0.00369946	0.00351467	0.00497975	0.00123677	0.00511785	0.00133042	0.0011492	0.00419621	0.00520924	0.00270499	0.0138769	0.0282855	0.102964	0.0038105	0.00420549	0.0026173	0.00875162	0.00312613	0.00278233	0.00472179	0.00560411	0.00366311
Loktanella salsilacus	Loktanella	0.0122329	0.148558	0	0.0232727	0.107487	0	0	0	0	0.0133594	0.00148293	0	0.00967734	0.0240424	0	0	0.00103638	0	0.0238502	0.0591921	0.000962356	0.0341383	0.0567652	0.00322911	0.000412898	0.000708003	0	0.00421733	0.00021522	0.00025313	0.00594119	0.000336706	0	0.00119952	0.000305208	2.36859e-05	0.00381174	0.050926	0.000626856	0.0165801	0.0302473	0.000718589	0.00194324	0.000718091	0	0.00331326	0.000604843	0.000303464
Cytophagales bacterium TFI 002	Leadbetterella	0.0819326	0.00481181	0.000648125	0.1341	0.0278097	0.00114645	0.00397513	0.00417691	0	0.0148684	0.00627105	0	0.00731152	0.0200503	0.0047093	0.00306013	0.011886	0	0.152058	0.0289277	0.000785144	0.378563	0.0507778	0.00102661	0.00272963	0.00268344	0.000179885	0.0223538	0.00428428	0.0031527	0.00856547	0.0151477	0.00151529	0.00401365	0.00637386	0.00181101	0.00269337	0.00209785	0.00157079	0.0702009	0.00652019	0.000536511	0.00461185	0.00342099	0.00359118	0.0129454	0.00465453	0.00327243
Hydrogenophaga crassostreae Hydrogenophaga taeniospiralis	Hydrogenophaga	0	0.0152709	0	0	0.00497739	0	0	0.00124927	0	0.00863092	0.00101438	0	0	0.00181319	0	0	0.00265929	0	0.000886016	0.0149491	0.000959539	0.00132163	0.010909	0.00317524	0.00014706	0.0159475	1.216e-05	0.00136224	0.00143277	0.000950689	0.00109075	0.00194241	0.00269088	0.000544558	0.000898241	0.00162535	0.00039808	0.018439	0.00138402	0.000592276	0.00656749	0.00116825	0.000325218	0.000113221	0.00178351	0.00299416	0.000448769	0.00101048
Nonlabens xylanidelens Nonlabens dokdonensis	Nonlabens	0.0901738	0.0012128	0.00109974	0.0227098	0.00294356	0.00134824	0	0	0	0.00846797	0	0	0.0129069	0.00200848	0	0.0027008	0.0028371	0	0.00567498	0.00388627	0.000173248	0.0213122	0.00376429	0.000328651	0.00120661	0.00119779	0.000346762	0.00232043	0.00355871	0.00158452	0.00274806	0.00157405	0.00149806	0.00249806	0.00106654	0.000960909	0.00432216	0.00319823	0.000718112	0.00442527	0.00143957	0.000196943	0.00310292	0.00470218	0.00167843	0.00325572	0.00340177	0.000380359
Phaeodactylibacter xiamenensis	Saprospiraceae sp.	0.137507	0.00426364	0.00178545	0.121025	0.0148925	0.000246985	0.0150778	0.0215074	0	0.0150648	0.0374269	0.0160507	0.0449807	0.0400678	0.00371804	0.0167152	0.0329665	0.0106592	0.223389	0.00451042	0.00858417	0.420303	0.0302614	0.0150319	0.0196133	0.00446664	0.000486577	0.0199065	0.0153678	0.00710539	0.0208726	0.00831985	0.00567651	0.0189632	0.0210151	0.00406442	0.032974	0.0042373	0.000869698	0.0217109	0.00415067	0.00173747	0.0160806	0.0216547	0.00725623	0.0259997	0.0236208	0.00270067
Polaribacter sp. KT25b unclassified Polaribacter	Polaribacter	0.0338491	0.0141805	0.000335256	0.0231299	0.0205398	0.0017429	0.00615944	0.0197617	0	0.0155227	0.017493	0.00269104	0.00842684	0.019106	0	0.0163709	0	0.00263845	0.00638309	0.0029593	0.000113399	0.00614745	0.00495543	0.00103266	0.00119676	0.000600152	0.000277322	0.00148658	0.00215148	0.000616877	0.00237998	0.00196838	0.000443668	0.00118222	0.00215993	0.000841874	0.249263	1.16401	0.0122794	0.00313289	0.00536137	0.00172602	0.00278674	0.00236331	0.00140973	0.00398961	0.00219367	0.000769525
Betaproteobacteria bacterium MOLA814	Burkholderiaceae MOLA814	0.0110539	0.651079	0.0154989	0.00112906	0.268438	0.0104338	0	0	0	0.00285169	0.00118224	0	0	0.00880322	0	0.00342719	0.00114652	0.00588273	0.0400166	1.85818	0.265328	0.026893	1.5717	0.374226	0	7.74597e-05	3.09476e-05	0.0128146	0.00108638	0.00111952	0.0158673	0.000166507	0.000192852	0.000556793	0.00043087	0.000223755	0.0469544	2.84237	0.549977	0.000267831	0.015824	0.00192851	0.000188831	0.000231006	0.000286808	0.00312412	0	0.000598532
Sediminicola sp. YIK13	Flavobacteriaceae MAG-120531	0.0411657	0	0.00191618	0.012012	0.00565022	0.00928296	0	0.00358361	0	0	0	0	0	0	0	0	0	0	0.0052177	0.0036398	0.0216277	0.0071116	0.0127122	0.0323421	0.000221823	0.000458025	0.000139237	0.000271866	0.000338635	0.00117507	0.00169089	0.00127351	0.000191705	0.000692962	0.000471739	0.000596992	0.00151261	0.00713375	0.00476363	0.00189486	0.00180804	0.00119381	0.00121032	0.000401696	6.35499e-05	0.00163213	0.000616771	0.000509459
beta proteobacterium MWH-P2sevCIIIb	Burkholderiaceae SCGC-AAA027-K21	0	0.639114	0.00606507	0	0.0869336	0.0012623	0	0	0	0	0	0	0	0.00246414	0	0	0.00130045	0.00172073	0.0180493	1.36731	0.0100444	0.0185951	0.989646	0.02238	0.000398003	0.000126387	7.01213e-05	0.00187948	0.00153395	0.000437574	0.00125151	0.000350392	0.000286724	0.000378454	0.000568675	0.000666476	0.00193696	0.0435549	0.00515539	0.0173742	0.0606247	0.00584287	0.00149623	0.000740083	0.000116212	0.000101173	0.000797703	0.000139948
Micromonas commoda Micromonas pusilla	Micromonas	0.0257205	0.795243	0.0542073	0.0235525	0.751486	0.227733	0	0	0.000626874	0.0062709	0	0.00434252	0	0.00759837	0.00708086	0	0.00412561	0.0122352	1.59171	2.37935	0.114055	0.488145	1.1794	0.137243	0.00643038	0.00267236	0.00262068	0.00497175	0.00379745	0.0151883	0.00173374	0.0028045	0.007754	0.00754708	0.0146093	0.0176525	0.194901	9.62612	0.142023	0.240666	20.1157	0.0253011	0.0028821	0.00363889	0.00594167	0.00336464	0.00337387	0.00826689
Bathycoccus sp. RCC1105 virus BpV	Phycodnaviridae 1	0.0960813	0.236173	0.239527	0.052314	0.0291634	0.152844	0	0	0	0	0	0	0	0.00148772	0	0	0.00105894	0.00937965	0.228457	0.0614571	0.177748	0.22275	0.0669972	0.143905	3.43841e-05	0	0.000109226	7.84993e-05	0.000146102	0.00264256	0.000147127	7.3686e-05	0.00286559	0.000506238	0.000539228	0.00170115	0.209292	0.0671063	0.15224	0.237618	0.200108	0.0952638	0.00085011	4.75112e-05	0.000701438	0	5.44636e-05	0.00189253
Micromonas sp. RCC1109 virus MpV1	Phycodnaviridae 2	2.73605	4.60754	17.0892	2.46157	2.08633	19.5283	0	0	0	0	0	0.022594	0	0.0251789	0.386234	0.00298285	0.0846207	0.247789	4.37229	2.73499	11.9915	5.05673	3.81918	10.4808	0	1.17635e-05	0.0109103	0.0029428	0.00174754	0.174085	0.00138041	0.000226004	0.157529	0.0343839	0.026004	0.209991	3.57933	4.30662	14.6503	0.525706	0.278165	3.09343	0.00013593	2.86905e-05	0.000674551	0.000634401	0.000180772	0.0835752
Chrysochromulina ericina virus	Phycodnaviridae 3	2.12939	1.39149	2.23259	0.603176	0.0866798	2.4152	0	0	0	0	0	0.0432045	0.0252283	0.0913269	0.465583	0.0242921	0.125554	0.513892	2.403	0.57241	1.91878	2.81982	0.631983	1.71142	0	0	0.000106891	0.0266186	0.0333828	0.50376	0.00527268	0.000212218	0.0483756	0.0577349	0.0655669	0.404335	0.757277	0.122387	0.334478	1.19888	0.00579361	0.675541	0	4.44584e-05	0.000436909	0.000195441	1.93476e-05	0.0220421
Micromonas pusilla virus 12T	Phycodnaviridae 4	0.348303	0.834884	1.46024	0.30844	0.158814	1.64409	0	0	0	0	0	0.00342117	0	0.00942446	0.0968999	0	0.0372047	0.0342309	0.697907	0.279762	1.3984	0.632932	0.395302	1.12632	0.000337753	0.000132128	0.00238831	0.00140183	0.00160841	0.026559	0.00130179	0.000385462	0.0194887	0.010597	0.00741185	0.0397158	0.550919	0.454826	1.30987	0.110986	0.0862958	0.233198	5.13276e-05	0.000104062	0.0105606	0.000446061	0.000350776	0.012211
Micromonas pusilla virus SP1 sensu lato	Phycodnaviridae 5	0.493749	0.333846	1.32395	0.247955	0.159377	1.66338	0	0	0	0	0	0.00817031	0	0	0.0918759	0	0.00961669	0.0553402	0.432172	0.123771	1.20105	0.440015	0.242714	1.01667	0	1.59791e-05	0.00195476	0.00206316	0.000780919	0.0161991	0.000133691	6.8796e-05	0.016953	0.00724423	0.00619021	0.021248	0.285743	0.191572	0.971534	0.0456423	0.0499252	0.214166	0.000146201	0	0.000208815	0.000965413	6.88776e-05	0.0113007
Candidatus Aquiluna sp. IMCC13023	Aquiluna	0.0238848	1.58326	5.20082	0.0142627	0.340075	7.4237	0	0.000701314	0.00111455	0	0	0.00763505	0	0.0464947	0.0884204	0.00281671	0.0550714	0.158774	0.735699	6.67005	5.54188	0.632317	5.96718	7.16838	0.111224	0.0699552	0.260515	0.0133526	0.00432596	0.00253782	0.00622249	0.00502401	0.0350319	0.0190241	0.0405846	0.0198947	0.950727	4.18686	2.54062	0.581801	1.81516	5.76158	0.153355	0.127556	0.784873	0.000184692	0.00115048	0.00229379
Candidatus Pelagibacter ubique Candidatus Pelagibacter sp. IMCC9063	Pelagibacter	0.0124905	0.209163	7.46028	0.0123931	0.0715128	8.20785	0	0.00228276	0.00197834	0	0.00571918	0.014206	0.0155919	0.00431521	0.0983671	0.0119546	0.00248014	0.0516176	0.15299	1.36628	10.6152	0.145261	2.57914	9.18573	0.00131583	0.00543887	0.000209792	0.00323575	0.00288216	0.0524139	0.00183514	0.00159039	0.0121616	0.00398063	0.00317637	0.013304	0.0686599	1.10638	11.488	0.0303112	0.00422674	0.785459	0.00146072	0.00288769	0.00260913	0.00509066	0.00172178	0.0103028
Yoonia vestfoldensis	Yoonia	0.0125334	4.78432	0.00442024	0.0120691	1.49463	0.000747322	0	0	0	0.0232012	0	0.00302482	0.00281646	0.0375517	0	0	0.00348866	0	0.152899	1.82045	0.00223866	0.118918	1.48302	0.0308592	0.000163309	9.22878e-05	5.20226e-05	0.00439498	0.00022633	0.000127697	0.0129123	0.000619488	0.000451805	0.000348801	0.000119571	0.000137017	0.0117473	1.19809	0.000465755	0.0217476	0.413886	0.00161935	0.0044035	0.000433828	0	0.00312569	0.00116002	0.000389129
Mesorhizobium sp. F7 Microcella sp. HL-107 Yonghaparkia sp. Root332	Microbacteriaceae BACL25	0.10273	2.15309	0.279428	0.0361032	0.614936	0.656704	0	0	0	0.00677662	0.00841936	0.00172449	0.00757439	0.0919142	0.0127848	0.0281246	0.161391	0.0599135	1.0157	8.81496	1.23784	0.778436	8.37037	2.25238	0.0295058	0.0164458	0.0863948	0.0161012	0.0356031	0.0168062	0.0155863	0.0327646	0.075225	0.058116	0.299311	0.062976	0.765739	8.07152	0.888925	1.99263	6.56237	4.97244	0.0436631	0.0257782	0.198607	0.00292041	0.00732869	0.0131992
Pseudomonas alcaliphila Pseudomonas pseudoalcaligenes unclassified Pseudomonas	Pseudomonas_E	0.00744212	0.0125509	0.00198774	0.00174972	0.00323292	0.00441932	0.292918	0	0.00174186	0.0230636	0.0024647	0.00916311	0.0101881	0.00221323	0.00500363	0.00468679	0.0318758	0.00153178	0.0095788	0.00405794	0.00421311	0.011437	0.00740345	0.00415615	0.000422317	0.000620761	0.000114469	0.00560475	0.00567288	0.00944316	0.00445788	0.00223415	0.008396	0.00701932	0.00603491	0.0123498	0.00287492	0.00327459	0.00114234	0.00184608	0.0102514	0.00578807	0.00537433	0.0047192	0.00298982	0.00153369	0.00218835	0.0137268
Halioglobus pacificus marine gamma proteobacterium HTCC2148	Halioglobus	1.32137	0.0130886	0	0.605212	0.0087485	0.00101722	0.0163387	0.0265863	0.0032658	0.081426	0.0417129	0	0.168248	0.0281425	0	0.016993	0.00376998	0	2.5656	0.0476323	0.00736364	2.44009	0.0658395	0.00829937	0.00514687	0.00768232	0.000298452	0.0722437	0.0166692	0.00198653	0.013837	0.00903195	0.00805372	0.0160226	0.0377964	0.000895076	2.41525	0.0346993	0.00652939	0.516332	0.0520366	0.0324236	0.0502638	0.0156724	0.00698115	0.00956182	0.103897	0.00175391
Crocinitomix catalasitica	Crocinitomix	0.993114	0.00676902	0.00349076	0.583058	0.0371222	0	0.0139442	0.00784599	0	0.0370298	0.0124213	0.00699185	0.050039	0.0201571	0.0126021	0.00549432	0.015993	0.00267637	1.11909	0.0268778	0.00238458	2.74093	0.085419	0.00542127	0.0165827	0.00285717	0.000338666	0.0283215	0.0142027	0.00186065	0.0210427	0.00603933	0.00227324	0.0137439	0.0119077	0.00466551	0.316658	0.0130195	0.000893668	0.0593114	0.00802651	0.00047274	0.0107096	0.00538257	0.00451243	0.039648	0.0117232	0.00271613
Cyclobacterium qasimii	Cyclobacterium	0.00408095	0.0858457	0.00281773	0.0235035	0.151424	0.00060155	0.00229833	0.000570386	0.00281483	0	0.00476397	0	0.00933561	0.00603727	0	0.0036397	0.00819416	0.00161816	0.0486747	0.29252	0.0116502	0.0727035	0.37316	0.0105699	0.00866374	0.00563123	0.00413164	0.0046904	0.00390571	0.00258425	0.010923	0.00483593	0.00153325	0.00373306	0.0054677	0.000631259	0.00146519	0.00170391	0.000708722	0.00704882	0.00323988	0.000238466	0.00677041	0.00200798	0.00227202	0.00308132	0.00271893	0.00210804
Methylophilales bacterium HTCC2181	Methylophilaceae BACL14	0.0106877	0.0260303	0.0104604	0	0.0279361	0.0533178	0.00555579	0	0	0	0.00301416	0	0	0.00104152	0.00399884	0	0.00252792	0	0.069677	0.108023	0.810236	0.0886849	0.228134	0.817761	0.000117927	2.11047e-05	0.000125299	0.000191667	7.49941e-05	0.00104436	0.000279709	0.00076065	0.000762231	0.000262238	0.000441151	0.00068055	0.00062921	0.0271263	0.269098	0.00304276	0.00132963	0.306735	0.000453995	0.000171342	0.000564978	0.00100782	0.000976701	0.00087128
gamma proteobacterium HTCC2207	Porticoccaceae HTCC2207	0.017691	0.0282395	0.00121579	0.00569588	0.0772361	0.00588437	0.0033603	0	0	0	0	0	0	0	0	0	0.00285037	0	0.00187656	0.305328	0.0592057	0.00338849	0.490723	0.273258	0.000395721	0.000236782	1.18155e-05	0.002172	0.000454462	0.00026755	9.20321e-05	9.71737e-05	0.000631008	0.00202899	0.00254447	0.000545873	0.0104527	1.57099	0.258746	0.00379571	0.532014	2.50768	0.000466584	0.00036278	0.000480627	0.000595704	0.000419586	0.000330232
Pseudohongiella spirulinae	PseudohongiellaceaeB	0.00590681	0.0493867	0.00163095	0.0115214	0.0210119	0.00695987	0	0	0.00503942	0.00252297	0	0	0.0108156	0.00248781	0	0	0.00804156	0.0142436	0.0176356	1.34073	0.0985818	0.0325753	1.05883	0.206133	0.000566821	0.000273344	0.00137415	0.00189164	0.00225772	0.00624728	0.00374058	0.00340092	0.00918362	0.00297127	0.00522868	0.00667664	0.0218121	0.415856	0.00847136	0.0103217	0.125278	0.0506569	0.00149875	0.00714873	0.0158155	0.00217473	0.00463629	0.00980108
Coraliomargarita akajimensis Chthoniobacter flavus Haloferula sp. BvORR071 Prosthecobacter debontii Rubritalea squalenifaciens	VerrucomicrobiaB	0.0094958	0.0439385	0.119587	0.0951838	0.114938	0.00775016	0.0761199	0.0106827	0.00750348	0.0553062	0.127628	0.0193067	0.113016	0.16431	0.0409222	0.0961669	0.136955	0.0196215	0.288817	0.253721	0.0141602	1.57741	0.437448	0.01753	0.0406713	0.0266017	0.00952142	0.254767	0.195129	0.026885	0.243328	0.189973	0.0297368	0.126487	0.230807	0.0383516	0.0114787	0.0373844	0.0107251	7.11446	3.26648	0.0308061	0.072375	0.137973	0.0364564	0.0489869	0.173391	0.0352786
Roseivirga spongicola	Fabibacter	0.0714196	0.00868236	0.00766637	0.0351673	0.0142827	0.00441171	0.00283267	0.00359683	0.00161727	0.00625405	0.0128428	0.0124989	0.00362384	0.0120721	0.0116007	0	0.00295653	0.00230375	0.00733734	0.0524593	0.0042313	0.00965771	0.214791	0.0376006	0.00406917	0.00213013	0.000357055	0.00397985	0.00505388	0.011789	0.00436315	0.00925985	0.00444989	0.00628821	0.00694985	0.0174175	0.00477536	0.00539794	0.00653907	0.0239346	0.00495967	0.0378161	0.00529216	0.00406356	0.00530556	0.00685087	0.00321168	0.00702673
alpha proteobacterium BAL199	Nisaea	0.0156704	0.0231692	0.00264446	0.00391197	0.0226708	0.00124479	0	0	0.000604399	0.0189394	0.00572038	0.00213302	0.0125276	0.00844815	0	0.0120125	0.0026009	0.00112556	0.673479	0.80451	0.011192	0.521978	1.27192	0.0141693	0.00144953	0.000610738	0.000519386	0.0222827	0.00707704	0.00973353	0.191582	0.02582	0.00198908	0.0116496	0.00602356	0.00491431	0.0311852	0.349122	0.00212741	6.36451	4.92998	0.00771042	0.0303604	0.00497785	0.00200608	0.0829183	0.0328097	0.0151259
Gimesia maris	Gimesia	0.0529107	0.0266309	0.00140874	9.05468	4.25704	0.00229957	0	0	0	0.0840082	0.00100472	0.0137507	0.117017	0.0322787	0	0.0358023	0.0129581	0.00328085	0.31217	0.0464233	0.000421512	0.656821	0.0858065	0.00102727	0.00519735	0.00146362	0.000667241	0.271618	0.0349576	0.00560052	0.290202	0.0191398	0.00705142	0.0437521	0.0337884	0.00628984	0.00112034	0.00635236	0.00014951	1.37809	0.211273	0.00273967	0.0127879	0.0100202	0.0031903	0.0116549	0.0233732	0.00625612
Pseudobacteriovorax antillogorgiicola	Oligoflexus	0	0.00281211	0	0.0049515	0.00495439	0.00530262	6.7774e-05	0.00112637	0	0.00641539	0.00127685	0.00412397	0.0230529	0.00611563	0.00437906	0.00829293	0.000775565	0.00455167	0.00566819	0.00214707	0.00415539	0.000627063	0.00189691	0.000245192	8.57829e-05	0.000633634	0.0011405	0.0235451	0.00164654	0.00116317	0.00423148	0.00546416	0.00547222	0.00352755	0.00596105	0.00499834	0.000804937	0.00534056	0.00036227	0.00436254	0.00115441	0.00303392	0.248087	0.0162446	0.194401	1.51985	0.105943	0.00920955
Rhodohalobacter halophilus	Balneolaceae UBA2664	0.0032192	0.0730169	0.00150185	0	0.00643345	0.00105319	0.00989087	0.00123473	0.00335566	0.00696205	0.00985507	0.00826957	0.0164819	0.0116888	0.00683389	0.0110002	0.00715646	0.0078816	0.000797006	0.0343941	0.00025173	0.00197801	0.023195	0.000538312	0.00623692	0.00212879	0.00100582	0.0104002	0.0116749	0.00494006	0.0106392	0.00714992	0.00339939	0.00722573	0.0107384	0.00422869	0.000633769	0.000756209	8.38893e-05	0.82922	3.88283	5.59272	0.00642174	0.0189045	0.0224244	0.00526837	0.0095331	0.00486602
Synechococcus sp. SynAce01	Synechococcus	2.99223	22.7568	0	7.66726	60.9799	0.00100831	0.00209935	0	0	0.209374	0.114482	0.00154891	1.93235	3.19914	0.00423904	0.308506	1.94982	0.00122003	1.15986	4.86311	0.00554004	2.19427	7.95953	0.236536	0.78034	0.345104	8.40664e-05	2.24297	1.67315	0.000686932	3.51427	4.72444	0.0107879	1.14354	2.02634	0.0014992	0	0.00112436	0	5.23938	9.06956	0.0119251	1.06148	1.42957	0.000398131	4.02314	3.83031	0.000601737
unclassified Parcubacteria	Parcubacteria	0.0732025	0.0357605	0.146576	0.204873	0.0126824	1.46828	0.00803074	0.0331508	0.0377316	0.479416	0.115364	8.61878	0.464537	0.194707	2.28798	0.344492	0.432874	1.92422	2.07857	0.977439	4.64519	2.65292	1.65052	4.48958	0.151121	0.083213	0.222427	0.335675	0.412308	1.86728	0.820938	0.356184	5.78406	0.995933	0.578883	1.14435	0.000345918	0.000694096	0.00258239	0.703445	0.0854321	1.75086	0.155857	0.085332	0.645356	0.36034	0.094093	4.28922
Chlorobium phaeovibrioides	Chlorobium	0	2.217	3.63915	0	0.000770339	0.00196379	45.6246	71.254	83.4743	1.37443	17.2614	10.3481	0.519533	8.44573	0.811376	0.0942415	5.00188	5.40884	0.00010894	0.00186945	9.17558e-05	0.000289361	0.00234255	0.000276587	42.1099	61.807	81.5524	0.634198	1.0407	0.309647	1.2839	6.4235	3.96444	0.818407	0.524034	0.0994559	6.652e-05	0.000769495	0.000243113	0.00578441	0.00828821	0.0309952	12.0601	20.7394	32.6457	1.45132	4.14329	1.45283
Candidatus Izimaplasma sp. HR2	Izimaplasma	0.0125862	0.0349635	0.186539	0	0.0226627	0.0193288	0.00189813	0	0.0134393	0	0.00688559	0.0692892	0	0.00171377	0.131992	0.0137513	0.0154831	0.0210012	0.0470321	0.00901094	0.0637978	0.0728619	0.0272521	0.0575518	0.0760619	0.0403805	0.328349	0.00353259	0.0194695	0.146494	0.00827425	0.095571	0.621955	0.0297232	0.0817741	0.263135	0.0525902	0.00504254	0.0634664	0.0251924	0.00227235	0.0235728	0.201793	0.212168	2.09805	0.0187354	0.0295455	0.55195
Lentimicrobium saccharophilum	Bacteroidales UBA4459	0.347442	0	0.000699533	0.191125	0.0167146	0.00101945	0.335261	1.29966	0.00539019	1.17388	1.92418	0.026594	0.490137	1.79443	0.0232518	0.244752	0.174581	0.00622714	0.0993524	0.0112682	0.000731535	0.514931	0.0735686	0.0042765	3.38299	1.46181	0.021873	1.89985	7.50338	0.0184788	5.2468	4.71555	0.0238142	0.701169	1.0759	0.0112379	0.0270021	0.00862731	0.000680353	0.093706	0.00536235	0.000292563	4.54122	10.4209	0.170068	3.75865	8.24486	0.0207044
Desulfobacterium vacuolatum	Desulfobacterium	0	0.00247377	0.000455761	0	0.00107251	0	5.6745	0.023161	0.00331222	0.260712	0.274146	0.018128	0.324891	0.303	0.00651588	0.123715	0.0681066	0.00646062	0.00074218	0.000941185	0.000578523	0.00247392	0.000769516	9.0258e-05	6.17675	0.393208	0.0222874	0.148516	0.103549	0.01271	0.195341	0.140899	0.0206178	0.06262	0.0928563	0.00902073	0.000381476	0.00119166	0.000164244	0.00126105	0.00330953	0.000440772	1.89307	0.0650791	0.0119617	0.154479	0.115507	0.00663016
Desulfocapsa sulfexigens	Desulfocapsa	0	0.0113968	0.00791683	0	0.0106348	0	7.89224	2.31535	0.00298486	0.461243	2.1424	0.00144113	0.187268	0.197782	0.00255087	0.042479	0.0339871	0.00220388	0.00180375	0.00114549	0.000726956	0.00382621	0.00383528	0.001497	4.34848	7.19342	0.0300138	0.210231	0.590393	0.00660593	0.840833	1.71731	0.0146856	0.0239737	0.0470406	0.00290072	2.79096e-05	0.00253288	0.000194514	0.0560032	0.00248862	0.00079481	0.166375	0.205492	0.0107164	0.125415	1.12795	0.0104702
delta proteobacterium NaphS2	Desulfatiglanales NaphS2	0	0.000683898	0.000592848	0	0	0	0.552758	0.640382	0.00280603	8.0183	14.0043	0.040272	2.59689	3.18529	0.0248963	0.529941	1.21133	0.0622996	0.000829337	0.000254286	0.000103577	0.000883872	0.00162689	0.000465197	1.20465	3.0902	0.00461677	2.59881	4.37902	0.208289	5.69636	8.83276	0.0793067	0.715333	2.14046	0.0472956	0.000131933	0.000140301	0.000372957	0.00240005	0.000777598	0.000868282	6.03611	5.81701	0.360797	3.98369	9.66871	0.0442566
Desulfosarcina sp. BuS5	Desulfobacterales	0	0.00142734	0.000221938	0	0	0	0.166219	0.0479755	0.00160456	1.72708	1.00638	0.0275483	1.14663	0.604433	0.0110899	0.675972	0.63264	0.033274	0.000550662	0.000921938	0.000352808	0.00154959	0.00201835	0.000728212	0.192864	0.131495	0.00182071	1.43888	0.837169	0.0381009	2.46522	1.31275	0.0679119	0.331625	0.535189	0.0228481	0.00657468	0.000814153	0.000174522	0.00661275	0.00110548	0.000682671	4.32321	0.645895	0.0391712	1.57539	0.933938	0.0214623
Syntrophus aciditrophicus Smithella sp. F21 Smithella sp. SCADC Syntrophus gentianae	Syntrophales UBA2210	0	0	0.00132831	0.00744926	0.00401043	0.00364052	0.602744	0.0595559	0.0267963	9.39538	1.58372	0.14319	13.5534	7.80978	0.134516	9.89378	7.7802	0.252249	0.00114563	0.00417362	0.00144051	0.00383385	0.0301225	0.00260644	0.433151	0.0697373	0.0112457	9.38628	6.49844	0.39679	7.42424	3.88518	0.169618	4.60303	5.66591	0.316387	0.00104986	0.00150799	0.00156083	0.00533717	0.00608594	0.00550484	8.61772	1.08351	0.121356	11.0962	2.01836	0.304223
Atribacteria bacterium JGI 0000014-F07 unclassified Atribacteria	Atribacteria	0	0.00106481	0.00860697	0	0.00107332	0.00156053	0.0397068	0.0227403	0.0122121	0.67673	0.386686	0.280371	1.23367	4.43813	0.324335	10.4721	7.07333	1.47438	0.00113517	0.00338879	0.00240836	0.00176025	0.0327096	0.00200593	0.0604746	0.0296535	0.0111034	1.71056	5.07753	0.747045	0.594365	1.19036	0.335452	6.38675	10.2732	0.532283	0.000710319	0.000883168	0.000946369	0.00159981	0.0029177	0.00247428	0.449049	0.421019	0.107754	0.604861	2.65763	0.413774
unclassified Cloacimonetes	Cloacimonetes	0.0190177	0	0.00575162	0.00782015	0.00327474	0.00584143	0.192163	0.37132	0.0610033	1.33013	3.17523	0.38077	4.32581	8.70849	0.251572	16.1304	7.95027	0.231819	0.0117025	0.00349921	0.00143516	0.00639508	0.015878	0.00316847	0.361337	0.122296	0.0590041	2.67209	5.38487	0.416187	3.09616	3.68773	0.456098	5.5414	7.21266	0.184824	0.00267315	0.00137427	0.00212436	0.00591264	0.000451544	0.00170491	0.967375	0.858554	0.265748	1.82515	2.22202	0.446758
Methanoplanus limicola	Methanomicrobiaceae	0	0.00107795	0.000201762	0	0	0.000687167	0.00911529	0	0.00231401	0.0137415	0.0446245	0.0154024	0.0214467	0.0892738	0.0246967	0.0155672	0.254823	0.0140411	0.000447746	0.000253931	0.000125266	0.000440359	0.00104104	0.000219419	0.00713449	0.0104126	0.00385583	0.0325939	0.465881	0.0249964	0.00914436	0.0130085	0.0291434	0.137306	1.12539	0.0213671	0	0	0.000150727	7.2683e-05	0.000422924	0.00108854	0.00608137	0.106509	0.00810022	0.0100076	0.0223348	0.0186683
Methanosaeta harundinacea	Methanothrix_A	0	0.00453947	0.00784215	0	0	0.00125402	0.0126811	0	0.000447069	0.0190462	0.00977912	0.0167512	0.151048	0.0518842	0.0144222	0.897569	0.0558783	0.019824	0.00039558	4.23065e-05	0.000636737	0.000264274	0.000389511	0.000179433	0.00285234	0.00137128	0.000511166	0.879778	0.0347011	0.0183577	0.0259362	0.0091611	0.0101995	1.69909	0.168538	0.00798165	0	0	0	0.000626108	0	0.000427854	0.00741925	0.00923468	0.00671307	0.0872137	0.0186525	0.0105824
	ArchaeaC	0.108485	0.0359463	0.0318438	0.0685421	0.0338698	0.0388575	0.333917	0.172856	0.315425	1.90401	0.973324	3.26709	1.95805	1.45205	2.93947	1.95595	1.83351	1.89726	0.0726577	0.0355921	0.0598593	0.0710752	0.0563372	0.0674014	0.295136	0.181867	0.230393	2.3868	2.56149	4.01321	3.46103	2.07408	5.17757	3.00146	3.49677	2.28607	0.0514619	0.0594792	0.058937	0.0924663	0.0363697	0.122277	1.23946	0.901719	1.86587	2.40669	1.22696	4.13333
	BacteriaC	23.0508	20.3708	13.5793	17.98	14.6754	11.3875	25.5106	12.1657	7.03402	45.6311	34.0216	28.1377	42.9574	36.4736	24.8858	34.4618	30.7614	18.8472	19.9771	22.886	16.5755	24.8158	26.4845	18.6809	23.665	15.0352	9.56139	45.5967	38.4654	26.9045	42.6921	39.3044	29.9396	37.0683	33.0192	21.0932	13.4115	19.6025	14.928	20.7371	23.6613	21.6175	36.672	33.2544	21.4219	41.7961	37.4524	29.2895
	EukaryaC	4.03702	0.903971	0.218258	6.06769	0.337133	0.185643	0.0507824	0.0276052	0.0224883	0.0882163	0.0944966	0.23122	0.237419	0.144673	0.409028	0.140871	0.198319	0.45487	2.95953	2.19942	0.400248	1.43253	0.878273	0.329347	0.0556684	0.0326343	0.0243785	0.141648	0.111817	0.454484	0.106583	0.0687271	0.333199	0.212333	0.160177	0.532706	3.72306	2.64032	0.391258	1.30011	0.518147	0.272535	0.116816	0.0836556	0.287572	0.115645	0.107135	0.306258
	VirusesC	7.62939	6.21103	23.1332	5.80307	1.40417	20.8566	2.06844	2.7904	3.7096	0.178106	0.404525	0.781343	0.486157	0.558121	1.77515	0.516212	1.7576	2.49329	10.8802	4.14029	16.9006	13.6743	6.00182	14.6026	1.56107	0.864359	0.826279	1.04008	0.584891	5.03015	0.447267	0.623557	4.40501	1.72743	1.13535	3.66541	17.0652	7.95463	21.6959	8.33158	2.58015	11.9903	0.651408	1.02947	4.33543	0.398767	0.329229	4.36267
	UnassignedD	52.8279	28.5877	23.5045	47.4582	11.4036	23.9865	10.4692	8.66209	5.24297	26.6222	22.1516	47.3783	26.7411	21.6157	64.5961	22.828	32.0378	65.6264	45.319	33.3651	25.7953	34.1144	24.9514	26.3818	14.8604	8.93064	6.6979	25.7938	23.8376	58.4745	21.1604	20.4654	48.0841	34.3221	29.7746	68.8509	55.106	33.7516	29.1289	41.9491	21.3183	39.7112	20.1352	22.2054	34.2764	24.3961	25.2249	54.0282
The relative abundances were calculated from the coverages of the contigs that were assigned to respective OTUs relative to the sum of coverages of all contigs in a metagenome (see Methods: Calculations of taxonomic abundance for more details). These data were used to prepare Fig. 5 heat map. Taxa order matches the Fig 5 heat map, with taxa ordered by depth with OTUs listed in descending order of…
ADuring OTU bin refinement against the MetaBat MAGs, some OTUs with matches to similar MAGs were merged to higher taxa level (see Methods: Abundant OTUs: bin refinement, reclassification and analysis of functional potential for more details). The combined relative abundances of such OTUs are shown here, with the original OTUs that were combined stipulated in column 1.
BBased on their matches to the MetaBat MAGs, some OTUs were further split into individual species- or genus-level OTUs. For example, Pseudohongiellaceae was split into Pseudohongiellaceae 1 and 2, whereas Verrucomicrobia was split into Verrucomicrobia Arctic95D-9, Verrucomicrobia BACL24, Verrucomicrobia SW10, Verrucomicrobia UBA4506, and Haloferula (see Methods: Abundant OTUs: bin refinement, rec…
COTUs with low relative abundance (<1% in all metagenomes) and low confidence OTUs were grouped as Archaea, Bacteria, Eukarya, and Viruses (see Additional file 2: Fig. S1). Viruses also include the relative abundances of unassigned contigs that VirSorter confidently predicted as viruses (category 1 and 2) and prophages (category 4 and 5).
DUnassigned is the sum of coverages of contigs that were not assigned a taxonomy relative to the sum of coverages of all contigs in a metagenome (see Methods: Metagenome sequencing, assembly, annotation and overview of analyses for more details).
[truncated: 72 more columns]

## Sheet: Refined OTU relative abundances
		2006-12-01																		2008-11-01																		2013-11-01
OTU taxonomy*	Ace Lake depth	Upper2-3.0	Upper2-0.8	Upper2-0.1	Upper3-3.0	Upper3-0.8	Upper3-0.1	Interface-3.0	Interface-0.8	Interface-0.1	Lower1-3.0	Lower1-0.8	Lower1-0.1	Lower2-3.0	Lower2-0.8	Lower2-0.1	Lower3-3.0	Lower3-0.8	Lower3-0.1	Upper2-3.0	Upper2-0.8	Upper2-0.1	Upper3-3.0	Upper3-0.8	Upper3-0.1	Interface-3.0	Interface-0.8	Interface-0.1	Lower1-3.0	Lower1-0.8	Lower1-0.1	Lower2-3.0	Lower2-0.8	Lower2-0.1	Lower3-3.0	Lower3-0.8	Lower3-0.1	Upper2-3.0	Upper2-0.8	Upper2-0.1	Upper3-3.0	Upper3-0.8	Upper3-0.1	Interface-3.0	Interface-0.8	Interface-0.1	Lower1-3.0	Lower1-0.8	Lower1-0.1
Algoriphagus	Upper 1
Loktanella	Upper 1
Leadbetterella	Upper 1
Hydrogenophaga	Upper 1
Nonlabens	Upper 1
Saprospiraceae sp.	Upper 1
Polaribacter	Upper 1
Burkholderiaceae MOLA814	Upper 1
Flavobacteriaceae MAG-120531	Upper 1, Upper 2	0	0	0.0012219																0.00205851	0.00249897	0.0211607																0.00107086	0.00525468	0.00469902
Burkholderiaceae SCGC-AAA027-K21	Upper 1, Upper 2, Upper 3	0	0.574588	0.000504413	0	0.0829207	0													0.0121019	1.33618	0.00700424	0.0110845	0.971747	0.0185072													5.56519e-05	0.0374879	0.000452983	7.40932e-05	0.0178249	0.000743275
Aquiluna	Upper 1, Upper 2, Upper 3	0.00368133	0.943605	5.08181	0.00369748	0.195711	7.16094													0.562841	5.48986	4.87795	0.510864	4.84111	6.4318													0.725557	3.38278	2.24213	0.281908	0.944672	4.89575
Pelagibacter	Upper 2, Upper 3	0.00421957	0.14671	5.45177	0	0	0.0155368													0.0904891	1.04676	7.88568	0.000647266	0.0142685	0.057076													0.0251547	0.868179	8.8702	2.7789e-05	0	0.0050156
Yoonia	Upper 1, Upper 2	0.00952236	3.6975	0.000248192																0.118911	1.52041	0.000674523																0.00796499	1.05613	0.000103079
Microbacteriaceae BACL25	Upper 1, Upper 2, Upper 3, Interface	0.0735	2.12233	0.248373	0.0270532	0.455167	0.466341	0	0	0										0.951012	8.35163	1.19006	0.694499	7.82014	2.1313	0.0148885	0.00910974	0.0499791										0.716186	7.82876	0.83108	1.80371	6.04431	4.51553	0.0241782	0.0151599	0.116053
Pseudomonas_E	Upper 2	0	0	0																0	0	0																0	0	0
Halioglobus	Upper 2, Upper 3	1.2831	0.00207449	0	0.577328	0.00160435	0													2.52546	0.00443972	6.97424e-06	2.39935	0.00532717	0													2.39011	0.000451353	0	0.495102	0	0
Crocinitomix	Upper 2, Upper 3	0	0	0	0.0709403	0.00360675	0													0.012102	1.6692e-05	0	0.318618	0.00095688	0													0	0	0	0	0	0
Cyclobacterium	Upper 2, Upper 3	0.00408089	0.0835479	0	0.00499816	0.139547	0													0.0451107	0.285233	6.97417e-06	0.0674801	0.3473	0.000141858													0	0	0	0.000103321	9.284e-05	0
Methylophilaceae BACL14	Upper 2, Upper 3	0	0.0185932	0.00811274	0	0.0219401	0.0489293													0.0655203	0.0996683	0.788498	0.0831888	0.215935	0.795978													2.01275e-05	0.0155418	0.255907	3.75949e-05	8.86125e-05	0.293938
Porticoccaceae HTCC2207	Upper 2, Upper 3	0	0.0188969	0.000279144	0	0.0692983	0.00588437													7.10187e-05	0.280257	0.0504177	0.00020559	0.459422	0.251602													0.00742482	1.51993	0.240031	0.000272279	0.51648	2.35623
Pseudohongiellaceae 1	Upper 2, Upper 3	0	0.0209538	0	0	0.00672113	0.000298233													0.000528977	0.533686	0.0255295	0.00019107	0.463725	0.0902229													0	0.336754	0.000973163	2.34963e-05	0.0152604	0.000308767
Pseudohongiellaceae 2	Upper 2, Upper 3	0	0.00685648	0.000212546	0	0.00131667	0.00200867													0.000211738	0.526787	0.0612848	2.08515e-05	0.370375	0.0901012													0	0.00766031	2.55174e-05	3.75948e-05	0.00232222	0.0120172
Verrucomicrobia Arctic95D-9	Upper 2, Upper 3	0	0	0	0	0	0													0.234016	0.0586024	0	1.47052	0.147076	0													0	0	7.10264e-05	4.17916	3.03389	0.000474519
Verrucomicrobia BACL24	Upper 2, Upper 3	0	0	0	0	0.000713105	0													0.000101308	0	0	0.0046513	0	0													0	0	0	1.93963	0.00145637	0
Verrucomicrobia SW10	Upper 2, Upper 3	0.00321586	0.0137647	0	0.0237769	0.0729789	0													0.0215509	0.137473	0	0.0438184	0.223771	1.72218e-05													2.01267e-05	0	0	0.000423818	0.000187821	0
Verrucomicrobia UBA4506	Upper 2, Upper 3	0	0	0	0.00176612	0	0													0.000155285	0	0	0.00522816	2.45847e-05	0													0	0	0	0.805922	0.0470726	0
Haloferula	Upper 2, Upper 3	0.00303768	0	0	0.0174644	0	0													0	0	0	2.31277e-05	9.14925e-05	0													0	0	0	0.00645785	0	0
Fabibacter	Upper 3				0	0	0																0.000297749	0.205129	0.0313064																0.0128909	0.00209638	0.0097687
Nisaea	Upper 3, Interface				0	0.0195009	0	0	0	0													0.462743	1.14252	0.000802101	0.000254244	0	0													6.32655	4.8835	1.46208e-05	0.026428	0.000837772	0
Gimesia	Upper 2, Upper 3	0.0479911	0.0140326	0	9.02295	4.26544	0													0.262092	0.0284915	2.12708e-05	0.589506	0.045379	7.73434e-06													0	0	0	1.26103	0.0676267	2.92419e-05
Oligoflexus	Upper 3				0.00126275	0	0																0	0	0																0.000519025	1.66878e-05	0
Balneolaceae UBA2664	Upper 3				0	0	0																0	0.000473126	7.02139e-05																0.834164	3.80884	5.4853
Synechococcus	all depths	2.83535	21.6078	0	7.27136	58.2194	0.000235853	0.00209929	0	0	0.175623	0.105833	0	1.8132	2.99849	0.00423909	0.286173	1.81096	0.00121998	1.14323	4.7606	0.00472023	2.11855	7.70002	0.225224	0.566152	0.330246	7.55855e-05	2.14313	1.62022	0.000145777	3.35904	4.46824	0.00957575	1.10505	1.94421	0.00118501	0	0.000136373	0	5.02309	8.63104	0.00033445	1.01899	1.37239	8.40198e-05	3.87964	3.66417	0.0002587
Chlorobium	Interface							45.4368	71.2842	83.5332																42.09	61.8024	80.9464																12.0588	20.7374	32.6487
Izimaplasma	Interface, Lower 1, Lower 2							0	0	0	0	0.00162902	0.0207095	0	0	0										0.0647941	0.0346772	0.302648	1.05112e-05	4.20097e-05	2.99498e-05	0.0019251	0.0396665	0.185703										0.17119	0.178249	1.41731	0.000138111	0.000158942	0.0136139
Bacteroidales UBA4459	Interface, Lower 1, Lower 2							0.162889	1.50746	0.000858963	0.700323	1.81773	0.00325251	0.272997	1.38166	0										0.904664	1.25373	0.0102513	1.31282	6.13409	0.000149593	2.22041	3.62448	0.00198942										3.04297	7.28241	0.1748	2.94457	5.7342	0.000282348
Desulfobacterium	Interface, Lower 1, Lower 2							4.93778	0.00433215	0	0.0131657	0	0	0.00615859	0	0										5.85031	0.327998	0	0.00652387	9.40155e-06	0.000327804	0.0123377	0.00018403	0.000895882										1.49481	0.00479371	0.000117962	0.00369313	0.000416847	0
Desulfocapsa	Interface, Lower 1, Lower 2							7.97514	2.3367	0	0.401814	1.96326	0	0.150211	0.133353	0										4.16905	6.92696	0.0279016	0.182204	0.51603	2.6622e-05	0.800879	1.48138	3.76532e-05										0.0812557	0.18166	0	0.102349	0.993294	0
Desulfatiglanales NaphS2	Interface, Lower 1, Lower 2, Lower 3							0.169563	0.434928	0	3.91063	9.13709	0.0022061	0.537834	1.30989	0	0.0823802	0.361075	0							0.620368	1.79657	0.000351543	0.944252	2.30541	0.000989381	3.43718	5.6919	0.00469258	0.15378	1.00709	0.000256342							3.40761	3.61322	0.0888221	1.70066	7.16029	0.0012841
Desulfobacterales S5133MH16	Interface, Lower 1, Lower 2, Lower 3							0.00221565	0	0	1.06744	0.103767	0.00186701	0.532428	0.0979151	0	0.180644	0.0300911	0.00453863							0.0496498	0.000682924	0	0.818221	0.298292	0.00133759	1.64029	0.551408	0.000325948	0.109614	0.189367	0.00215044							3.37762	0.0126573	0.000570505	0.951703	0.335757	0
Syntrophales UBA2210	Interface, Lower 1, Lower 2, Lower 3							0.352112	0.00816419	0	8.33602	0.608155	0	11.8283	6.39669	0.0231811	8.39243	6.33609	0.147914							0.323227	0.003639	1.55774e-05	7.5891	4.87935	0.22165	6.10275	1.26998	0.000717701	3.4933	3.8125	0.181283							6.62554	0.266132	0	8.37558	0.729409	0.000237544
Atribacteria 34-128	Interface, Lower 1, Lower 2, Lower 3							0	0	0	0.0445596	0.0834271	0.0100256	0.225021	1.62018	0.0813609	4.0376	3.3937	0.250954							0.000232595	0	0	0.369835	2.40669	0.212515	0.0860645	0.449514	0.00847028	2.63991	4.82391	0.161365							0.00653589	0.00117672	0	0.0402595	1.22414	0.0133741
Cloacimonetes JGIOTU-2	Interface, Lower 1, Lower 2, Lower 3							0.0165042	0.00952624	0	0.317018	0.704867	0.00155586	2.2033	5.31311	0.00540304	9.96337	5.5082	0.0124688							0.0113387	0.0062229	0	1.30039	2.37647	0.00674223	0.74027	0.730712	0.000314891	2.59681	3.81951	0.00518367							0.220219	0.0545709	0.000765713	0.843629	0.547909	0.000605767
Methanomicrobiaceae 1	Lower 1, Lower 2, Lower 3										0	0	0	0	0.0254404	0	0	0.0925778	0										0.0043299	0.351666	0.00324728	8.11823e-06	0.000339381	0	0.0720426	0.596142	0.00278609										0	0.0019977	0
Methanothrix_A	Lower 1, Lower 2, Lower 3										0	0	0	0.0974605	0	0	0.807201	0	0										0.732544	0.000283241	0	4.08476e-05	0	0	1.62516	0.13005	2.44349e-05										0.000790168	0	0
*OTUs with relative abundance ≥1% in at least one metagenome were refined for analyses of functional potential (see Methods: Abundant OTUs: bin refinement, reclassification and analysis of functional potential for more details). The relative abundances were recalculated for OTUs from depths specified in the Ace Lake depth column. Therefore, the relative abundances of the refined OTUs (containing …
This data was used to plot the peak relative abundances of the OTUs in each season, except Micromonas and Phycodnaviridae 1-5 OTUs.
[truncated: 72 more columns]

## Sheet: Phylum & Class OTU abundance
		2006-12-01																		2008-11-01																		2013-11-01
Phylum	Class	Upper2-3.0	Upper2-0.8	Upper2-0.1	Upper3-3.0	Upper3-0.8	Upper3-0.1	Interface-3.0	Interface-0.8	Interface-0.1	Lower1-3.0	Lower1-0.8	Lower1-0.1	Lower2-3.0	Lower2-0.8	Lower2-0.1	Lower3-3.0	Lower3-0.8	Lower3-0.1	Upper2-3.0	Upper2-0.8	Upper2-0.1	Upper3-3.0	Upper3-0.8	Upper3-0.1	Interface-3.0	Interface-0.8	Interface-0.1	Lower1-3.0	Lower1-0.8	Lower1-0.1	Lower2-3.0	Lower2-0.8	Lower2-0.1	Lower3-3.0	Lower3-0.8	Lower3-0.1	Upper2-3.0	Upper2-0.8	Upper2-0.1	Upper3-3.0	Upper3-0.8	Upper3-0.1	Interface-3.0	Interface-0.8	Interface-0.1	Lower1-3.0	Lower1-0.8	Lower1-0.1
Acetothermia	unclassified Acetothermia	0	0	0.000198445	0	0	0	0.0386804	0.00125473	0.00470674	0.0480882	0.0307551	0.00800186	0.281988	0.0228898	0	1.13413	0.03796	0.0151572	2.46966e-05	0.000164313	2.40025e-05	0.000111255	0.000137922	0.000113551	0.00804586	0.00184736	0.000644961	0.742592	0.0279691	0.00842604	0.107839	0.0448276	0.00972145	2.72691	0.312194	0.00881312	0	0	0	0.000101631	0	8.79199e-05	0.0755556	0.0125656	0.00455571	0.0491818	0.0912929	0.00572251
Acidobacteria	Acidobacteriia	0.0106544	0.0118767	0.0122539	0.00987137	0.0108984	0.00986799	0.0119164	0.00617187	0.00372216	0.050437	0.0731626	0.0694211	0.051819	0.0542601	0.0707785	0.0568133	0.0998284	0.0257179	0.010155	0.00989367	0.00649639	0.0152757	0.0134998	0.0106888	0.0187859	0.00822705	0.00434944	0.0879657	0.0968194	0.0489191	0.0639641	0.076558	0.0466821	0.0798951	0.0774448	0.0386583	0.00373428	0.00894481	0.0152158	0.0129056	0.0190659	0.0128366	0.0467231	0.0684933	0.0528967	0.0729509	0.0817934	0.0446445
	Blastocatellia	0.0316406	0.00544483	0	0.00411129	0.0020862	0	0.00389464	0.0086055	0.000986484	0.0175906	0.035286	0.0167669	0.0462916	0.0547995	0.00878933	0.142029	0.0474201	0.0111232	0.00128229	0.000688145	0.000155569	0.00505559	0.00146696	0.000211143	0.00558012	0.0258584	0.00870331	0.0390454	0.0308772	0.0158641	0.0259621	0.0405861	0.0377061	0.0366254	0.0269747	0.00911459	9.16118e-05	0.00236327	0.000707475	0.00138947	0.00333781	0.000893162	0.0402415	0.0188678	0.0105555	0.0299375	0.037763	0.0200233
	Holophagae	0	0.00301318	0.00136947	0.00639337	0.00286226	0.00171744	0	0.00210576	0.000789578	0.0149496	0.0448937	0.00173666	0.0184271	0.044924	0	0	0.0255428	0.00200009	0.00117302	0.0026682	0.000780575	0.00872079	0.00402118	0.00104111	0.00678815	0.00297099	0.000217701	0.0281947	0.0223428	0.00477882	0.0209653	0.146488	0.0070181	0.011713	0.0201572	0.00290253	9.68784e-05	0.00350139	0.000737956	0.00226427	0.00683587	0.00108691	0.0061554	0.0132829	0.00799846	0.0142407	0.0171422	0.00261962
	Solibacteres	0	0.00122419	0	0.00375062	0	0.00143353	0.01089	0.00332351	0.00512688	0.0354846	0.0183638	0.0124191	0.0501029	0.0162855	0.0150143	0.0494953	0.0204821	0.00627829	0.00215865	0.0143653	0.000815375	0.00360209	0.0113414	0.002624	0.00445621	0.00232272	0.000693752	0.0518696	0.0350225	0.0109151	0.0272115	0.0199429	0.00864084	0.0396534	0.0287291	0.016421	0.000210865	0.0061248	8.83749e-05	0.00586141	0.0036514	0.00116888	0.0133729	0.0227388	0.00882105	0.0469754	0.0342125	0.012149
	unclassified Acidobacteria	0	0.00316905	0	0	0.0190595	0.00122251	0.0105283	0.00270282	0.00168763	0.0639169	0.034972	0.0236942	0.0511739	0.0261423	0.0127273	0.0145159	0.0343863	0.012288	0.0210115	0.0265439	0.00272207	0.0152889	0.0139206	0.00119421	0.00453395	0.00232765	0.000863963	0.0716497	0.0480579	0.0105199	0.0436732	0.0177565	0.0106225	0.0493375	0.0646357	0.00932215	0.000294828	0.00326136	0.000560962	0.00201708	0.00761864	0.00132901	0.00912387	0.0166899	0.00588575	0.01448	0.0320781	0.00855672
Actinobacteria	Acidimicrobiia	0.0158715	0.0250837	0.00960439	0.00936298	0.0379973	0.0256554	0.00892503	0	0	0.0098615	0.00348512	0.0136517	0.0373909	0.0246853	0.0184955	0.0174373	0.0215692	0.0382633	0.0229008	0.494052	0.0936486	0.0253233	0.803652	0.263539	0.00150929	0.0009721	0.00056146	0.0110828	0.00842496	0.011692	0.00664638	0.00418318	0.00582954	0.010158	0.0131699	0.0116363	0.00565924	0.0157888	0.00929339	0.00803201	0.0698819	0.0596804	0.00878724	0.00301831	0.00419357	0.00447306	0.00662503	0.0125605
	Actinobacteria	1.09478	8.8869	9.90223	0.660843	3.48452	11.6192	0.383781	0.0791281	0.0932459	0.466008	0.39412	0.803508	0.678415	0.943484	1.14444	0.884895	1.91323	1.56629	3.63334	18.8068	9.98549	3.17722	17.5525	13.4729	0.540873	0.372655	0.524331	0.780047	0.744263	1.10665	0.530775	0.365006	0.820116	1.10859	1.43626	1.32582	4.15192	14.6541	5.84417	5.06078	11.4083	14.6071	0.620263	0.562559	1.60181	0.419383	0.464329	0.817395
	Coriobacteriia	0.00414368	0.00132051	0.0018399	0.00477358	0	0.0209483	0	0.00143779	0.00365087	0.0101621	0.0188674	0.0407754	0.0221111	0.0211334	0.0791	0.00365129	0.0339643	0.0224477	0.0032778	0.00403254	0.00474514	0.00404058	0.00185829	0.00277248	0.00514975	0.00284251	0.00441756	0.01731	0.0109567	0.0235832	0.00885201	0.00667156	0.016573	0.018724	0.0160307	0.021027	0.00923485	0.00417023	0.00656233	0.00324774	0.00149673	0.00368738	0.0095017	0.00854109	0.00892737	0.00812103	0.0115763	0.0232472
	Nitriliruptoria	0	0.01377	0.00139243	0	0.00205961	0.00300262	0	0.00303432	0.00126547	0.00809711	0	0	0.0141086	0.00201676	0	0	0.00481299	0	0.000951514	0.0131373	0.00417456	0.00276105	0.0131183	0.00924854	4.39233e-05	0.000509307	0.000242676	0.00337484	0.00224388	0.0013594	0.00164431	0.000525504	0.00181503	0.00208852	0.00177539	0.00236661	0.000639404	0.00279329	0.000967903	0.00113138	0.0027462	0.0313312	0.000582454	0.000596693	0.000953999	0.00206647	0.000968833	0.00141977
	Rubrobacteria	0	0	0	0	0.000748582	0	0	0.00135232	0.000671825	0.00756049	0.00187902	0.00530386	0.0443611	0.0325923	0.00305834	0.0254087	0.00588255	0.00741721	0.00102598	0.000583094	0.013546	0.00175247	0.00112682	0.0197625	0.00341435	0.000645734	0.000280416	0.0189891	0.0164494	0.00697047	0.00795504	0.00552654	0.00503391	0.0204819	0.0194555	0.00502702	5.3471e-05	0.000689854	0.000145024	0.00112377	0.0012656	0.00344045	0.0029695	0.0117096	0.00327907	0.00896846	0.00831449	0.0078653
	Thermoleophilia	0	0.00207972	0.0289692	0.00344142	0.00176872	0.0118473	0.00603423	0	0.00194854	0.0211306	0.0307525	0.0293753	0.0278784	0.0285271	0.0226838	0.00311422	0.139744	0.0186135	0.00541395	0.0226285	0.0117397	0.00505927	0.0229543	0.0128798	0.00451536	0.00244636	0.00115792	0.0304486	0.0260966	0.0265225	0.0205946	0.00862874	0.0195584	0.0241504	0.0246638	0.0319289	0.00425725	0.0118967	0.00211176	0.0100191	0.0286017	0.178773	0.0105826	0.0119888	0.00871846	0.0234231	0.0238184	0.0230318
	unclassified Actinobacteria	0	0.0463834	0.132802	0.0011114	0.0136977	0.0680378	0	0.000903768	0	0	0.000960039	0.00257109	0.00497949	0.00293886	0.0171155	0	0.0156626	0.00674255	0.0297797	0.394389	0.314883	0.0260098	0.408023	0.499389	0.00390019	0.00279877	0.00570139	0.0152612	0.0143029	0.0138823	0.00559585	0.00206839	0.0084189	0.00596577	0.0154207	0.00940932	0	0	0	0	0	0	0	0	0	0	0	0.0031533
Aerophobetes	unclassified Aerophobetes	0	0.000704915	0	0.00122746	0	0.000983804	0.0735774	0.0178716	0.00771006	0.502386	0.338261	0.259202	0.47486	0.436215	0.0973664	0.477492	0.362111	0.102923	0.00055497	0.000342331	0.000203981	0.0015533	0.00177428	0.000762049	0.0659341	0.0325396	0.00778677	0.581531	0.63911	0.1776	0.668312	1.40437	0.298452	0.704274	0.591846	0.0884367	0	0.000131048	0.000340076	0.00128558	0.000690596	0.00092523	0.541518	0.700303	0.0663718	1.10741	0.770192	0.268139
Aigarchaeota	unclassified Aigarchaeota	0	0	0	0	0.000904906	0	0.00209488	0.00140754	0.00114479	0.0379735	0.00363366	0.00589492	0	0.00303591	0.015765	0.0153277	0.0230737	0.00452382	0.000186181	6.91002e-05	5.02832e-05	0	0.000357862	0.0102046	0.000754896	0.000573507	0.000380397	0.0108261	0.0115083	0.0159043	0.00480315	0.0299926	0.0119006	0.00621225	0.00741434	0.0104657	4.84728e-05	0	0.000116328	5.02515e-05	0.000165738	0	0.00332554	0.00356877	0.0036557	0.00724109	0.00547525	0.0109407
Aminicenantes	unclassified Aminicenantes	0	0	0	0.00529585	0.00180095	0	0.104525	0.0766804	0.0189816	0.354878	0.379236	0.208901	0.502113	0.607623	0.135498	0.519038	0.451244	0.119151	0.000801108	0.0013023	0.00120995	0.00423616	0.00181194	0.00223945	0.107535	0.0631602	0.00511211	0.814283	0.866321	0.201767	0.386994	0.58571	0.234792	0.73727	0.684589	0.0851446	9.77506e-05	0.00145471	0.000761925	0.00320131	0.00264126	0.00300534	0.471115	1.17022	0.121945	0.513821	1.00898	0.341771
Annelida	Clitellata	0.0388251	0.000802114	0	0.0534227	0.00258337	0.00142653	0	0	0	0	0.00295849	0	0	0	0	0	0.00120358	0	0.00773153	0.00396904	0.000346858	0.013465	0.00329605	0.000328046	0.000669333	0.00097681	0.000542341	0.000156386	0.000356324	0.00483077	0.000275785	0.00023678	0.000737069	0.00262016	0.00155644	0.0013204	0.0103269	0.00404619	0.00138661	0.00893183	0.000310754	0.000531664	6.2543e-05	0.00103953	0.00102799	5.42023e-05	0	0.00189647
	Polychaeta	0.0170201	0.000779347	0.00100964	0.0603245	0.00129008	0.00174446	0.0047554	0	0	0	0	0	0.0081527	0	0	0	0.00214442	0.00126726	0.0154008	0.0085164	0.00197718	0.00366747	0.0036483	0.00358993	0.000609343	0.000520243	0.00012904	0.00160364	0.00114184	0.00422663	0.000776294	0.000348131	0.00149584	0.00162356	0.000939475	0.00569333	0.0194699	0.013719	9.71084e-05	0.0242985	0.00127517	0.000920941	0.000382039	0.000594675	0.00113898	0.00110802	0.000398336	0.00120164
Apicomplexa	Aconoidasida	0.00598935	0.00152016	0.00500731	0.00867545	0.00519568	0.0092737	0.00490072	0.0019281	0	0	0.00355758	0.00567588	0.00355249	0	0.0389968	0	0.00745781	0.0134377	0.200429	0.227271	0.00695072	0.0592509	0.0911542	0.0065176	0.0134661	0.0140747	0.00685426	0.00427491	0.00436628	0.0336094	0.00329786	0.00356025	0.0174199	0.00816121	0.00554138	0.0320909	0.0956487	0.0362342	0.0572539	0.0216905	0.00743012	0.0352569	0.00262838	0.00476965	0.0166121	0.00833756	0.0046853	0.0180381
	Coccidia	0	0	0.00327073	0	0	0.00243039	0	0	0	0	0	0	0	0	0.00824127	0	0	0	0.00283275	0.000990582	0.000608106	0.0024659	0.00051834	0.000606618	0.000106651	0	9.82305e-05	0.000113431	0.00044448	0.00366225	0.000379844	0.000497631	0.00542597	0.00103439	0.000567131	0.00114158	0.00592089	0.00215714	0	0.00420227	0.000412717	0.00134402	0.000331853	0.000108271	0.00095311	0.000200588	0	0.00335003
Aquificae	Aquificae	0.0251394	0.00265941	0.00188578	0.00120096	0.00755431	0.0163812	0.128264	0.011603	0.017575	0.105915	0.107553	0.260138	0.108253	0.0993582	0.220281	0.175972	0.120552	0.150779	0.00532193	0.00187134	0.00751306	0.00772384	0.00748566	0.0111113	0.0490259	0.0377638	0.0126297	0.100185	0.146405	0.181797	0.136286	0.200825	0.16199	0.115745	0.108179	0.133413	0.00744397	0.0032161	0.0409178	0.0156646	0.0038924	0.0106909	0.100759	0.0912908	0.0659332	0.189765	0.161467	0.191753
Armatimonadetes	Chthonomonadetes	0	0.000760957	0	0.00339979	0	0	0.00203675	0	0.00123958	0.0070042	0.00706927	0.00765261	0.0145708	0.0151151	0.00352182	0.032653	0.0155125	0.00472761	0.000442006	0.000345657	0.000259716	0.000837775	0.000505851	9.31325e-05	0.00165976	0.000905949	0.000270626	0.0110032	0.020686	0.00643515	0.0100233	0.00958402	0.00750674	0.0153049	0.0205383	0.00486375	0.000141561	4.5449e-05	0	0.000974701	0.000412327	0.000232301	0.00495658	0.00480245	0.00200857	0.0073439	0.0095688	0.00541073
	Fimbriimonadia	0	0	0.000435032	0.00389178	0	0.000975211	0	0.00232876	0	0	0.00275453	0.0099626	0.0153103	0.00630475	0.025329	0.00953586	0.00304411	0.00645509	0.0012717	0.00195755	0.000107472	0.000913182	0.00251005	0.000145661	0.00167756	0.000277252	0.000493976	0.00636277	0.00590399	0.00391273	0.00661367	0.00450051	0.00408167	0.00685662	0.0068443	0.00261951	0.000147666	0.00016002	0	0.0172875	0.00338236	0.00183263	0.00263341	0.00193839	0.00275234	0.00185623	0.00531	0.00302075
	unclassified Armatimonadetes	0	0.00112261	0	0.00148607	0.000998378	0.000248577	0	0	0	0.0100329	0.00832758	0.00850078	0.0237975	0.0144758	0.00533179	0.0154475	0.0112249	0.0178862	0.00102402	0.00153042	0.000616905	0.00112869	0.000621734	0.00105987	0.00677394	0.00621888	0.00377893	0.01775	0.0197461	0.0065359	0.0151728	0.029601	0.00445769	0.0144098	0.0184897	0.0070282	0.00084299	0.000688773	0.000875488	0.00161159	0.00311406	0.00228738	0.0414255	0.0627086	0.00836115	0.00736812	0.0425259	0.00474985
Arthropoda	Arachnida	0.00752466	0	0	0.00875872	0	0	0	0	0	0	0	0	0	0	0	0	0	0.00490306	0.00227909	0.00186159	3.7881e-05	0.000426019	0.000727732	0.000159724	0	0	2.40512e-05	0.000246079	0.000312183	0.0010267	0.000242217	3.52596e-05	0.000718045	0.000321012	0.000202467	0.000151619	0.00157937	0.0115677	0.000747162	0.00236749	8.4913e-05	0.000272922	5.71356e-05	6.47017e-05	0	0	0	0.000115217
	Branchiopoda	0.0479911	0	0.000629303	0.103148	0	0.00386968	0	0	0	0	0.000992644	0.010533	0.00671443	0	0	0	0.00433395	0.007887	0.0126462	0.0045078	0.00536607	0.0217022	0.00135311	0.00489569	5.60491e-05	0	0.000438916	0.00236414	0.000780434	0.0116108	0.00650519	0.00118099	0.0191311	0.00722597	0.00242167	0.010229	0.0117016	0.00715101	0.0214453	0.0258522	0.000769001	0.0199046	0.000294776	0.000220365	0.00491582	0.0102577	0.00102391	0.0230668
	Insecta	0.450615	0.0315305	0.00723275	1.38249	0.0158975	0.00575801	0	0.00137171	0	0.0209814	0.0101364	0.00535949	0.0106496	0.0112638	0.0373462	0.0199024	0.00225057	0.0190157	0.162166	0.117527	0.0196795	0.0676915	0.0269145	0.0150969	0.00187769	0.000635349	0.000930914	0.00763367	0.00589239	0.0180965	0.00786439	0.00236537	0.0575863	0.00570309	0.00647921	0.0269198	0.163208	0.0686099	0.00366751	0.0745677	0.0179223	0.00841569	0.00619568	0.00185863	0.00581491	0.0128475	0.00785315	0.0121015
Ascomycota	Dothideomycetes	0.156149	0.0348437	0.004182	0.011037	0.00156405	0.00784083	0	0.000568568	0.00152443	0	0	0.00594707	0.0273609	0.00342873	0.0384762	0.00684704	0	0.0135323	0.0192812	0.00777331	0.00470928	0.0230086	0.00275585	0.000394804	0.000161909	0.000340633	0.00010275	0.00198661	0.00142294	0.00222841	0.000617991	0.000263592	0.00272132	0.00349444	0.00216835	0.00751424	0.0178104	0.0086668	0.00109314	0.0104947	0.000524692	0.0014623	0.000152724	0	0.00224619	0.00014202	7.62297e-05	0.00137588
	Eurotiomycetes	0.0734043	0.00243174	0.0113376	0.0153703	0.00155276	0	0	0	0.00100701	0	0.00164837	0.00834606	0	0.00524772	0.00240878	0.0172407	0.00882302	0.0237729	0.105576	0.056482	0.0146045	0.0388915	0.0218523	0.0126851	0.000485057	0.000202629	0.000144439	0.00370774	0.00296803	0.0106355	0.00149668	0.00119885	0.00589718	0.010316	0.00700733	0.0092516	0.199194	0.0500624	0.0238826	0.0347567	0.00303884	0.00532349	0.00115788	0.0010456	0.0015943	0.000576355	0.0018773	0.00367527
	Leotiomycetes	0.00514411	0.0237964	0.000249577	0.0787452	0	0	0.00752994	0.00138505	0	0	0	0	0.00328962	0.00293756	0	0.0110698	0	0	0.0168269	0.00362882	0.000237468	0.00395282	0.00210953	0.000543108	0.000226691	0	0	0.000685751	0.00140185	0.00628424	0.000960682	0.000292047	0.00407906	0.00105566	0.00110911	0.0017508	0.00812776	0.000659142	5.62629e-05	0.0204042	0.00258213	0.000665662	0.000363728	0	0.00107551	0.00119499	0.00132915	0.00884057
	Pezizomycetes	0	0.00551059	0	0.00513942	0	0	0.00598281	0	0	0	0	0.00212954	0	0.00101075	0	0	0.00138405	0	0.000473419	0.000415804	1.85511e-05	2.93597e-05	6.62085e-05	1.92839e-05	0	0	2.05445e-05	6.1927e-05	0.00014231	0	2.66679e-05	0	0.000108796	0.000179408	7.04546e-05	0.000298631	0.000539171	0.000421879	0	0	0	0	3.31884e-05	0	0.000240648	7.53751e-05	0	0
	Pneumocystidomycetes	0	0	0	0	0	0	0	0	0	0	0	0	0	0	0	0	0	0	0.00202387	0.00235835	0.000204969	0.000357539	0.00103199	0.000759251	0.000123389	0.000304071	9.81892e-05	0.000277454	0.000183552	0.003876	0.000550151	0.000226608	0.00174106	0.0026466	0.000226631	0.00223772	0.00338195	0.00112755	0.00012316	0.0043924	8.14364e-05	0.000374388	0.000338805	0.000315802	0.00102719	0	0.000203473	0.000886447
	Saccharomycetes	0.0164394	0.00558231	0.00483175	0.0341191	0.0197299	0.0108397	0.00458101	0	0.00335424	0.00445594	0.00384136	0.0206018	0	0.00579938	0.0169968	0	0.00416675	0.0246624	0.0515743	0.0295798	0.0108689	0.0327573	0.0213343	0.0145352	0.00309773	0.00477025	0.0014669	0.00464537	0.00531639	0.038908	0.00648959	0.00230351	0.0232392	0.0143106	0.00673514	0.0487387	0.156604	0.087883	0.036136	0.0811823	0.0253906	0.0105404	0.00402378	0.00323956	0.0113434	0.00588356	0.00285413	0.0257508
	Schizosaccharomycetes	0.0098788	0	0	0.0126757	0	0	0	0	0	0	0.0010023	0.00162367	0	0	0	0.00651436	0	0.00370597	0.00122912	0.00108572	0.000737605	0.000876617	0.000527971	0.000646744	3.37298e-05	5.01587e-05	0.000249462	0.00019892	0.000465744	0.00216951	8.31428e-05	6.59425e-05	0.000718046	0.000304993	0.000633407	0.00240325	0.00215192	0.00366444	0	0.000267956	2.42529e-05	0.000413528	0.00134893	8.58935e-05	0.00116048	6.92512e-05	0.00105248	0.000365188
	Sordariomycetes	0.866888	0.0220694	0.0186306	0.614705	0.0027824	0.00400428	0	0	0.000759774	0.00892312	0.0103527	0.00609135	0	0.0457405	0.0129844	0	0.0119243	0.00541455	0.0231093	0.0157539	0.0176706	0.0116203	0.00499806	0.00503953	0.000386822	0.000106259	0.000500323	0.00265447	0.00233179	0.00864585	0.00135061	0.000715164	0.00303153	0.0028849	0.00193219	0.00714324	0.0318038	0.021865	0.00232368	0.0226697	0.00365093	0.00356263	0.00253643	0.000277717	0.000905728	0.00449812	0.00160934	0.00708558
	Taphrinomycetes	0	0	0	0	0	0	0	0	0.00133583	0	0	0.00302482	0	0	0	0	0	0	0	0	0	0	0	0	0	0	0	0	0	0	0	0	0	0	0	0	0	0	0	0	0	0	0	0	0	0	0	0
	unclassified Ascomycota	0	0	0	0	0	0	0	0	0	0	0	0	0.00340603	0	0	0	0	0	0	0	0	0	0	0	0	0	0	0	0	0	0	0	0	0	0	0	0	0	0	0	0	0	0	0	0	0	0	0
	Xylonomycetes	0.0108528	0	0	0	0	0	0	0	0	0	0	0	0	0	0	0	0	0	0	0	0	0	0	0	0	0	0	0	0	0	0	0	0	0	0	0	0	0	0	0	0	0	0	0	0	0	0	0
Atribacteria	unclassified Atribacteria	0	0.00106481	0.00860697	0	0.00107332	0.00238933	0.0417122	0.0244097	0.0131766	0.703438	0.414186	0.294226	1.27032	4.45774	0.335428	10.5948	7.09692	1.48711	0.00242754	0.00347249	0.00276848	0.00253934	0.0329001	0.00237504	0.0662435	0.0454596	0.0114753	1.7688	5.11173	0.760641	0.628318	1.22247	0.345016	6.46365	10.3212	0.54096	0.00118917	0.00102647	0.00144736	0.00207824	0.00306875	0.00260304	0.470248	0.450926	0.114378	0.629364	2.70065	0.427306
Bacillariophyta	Bacillariophyceae	0.016548	0.0110045	0.000593124	0.00392067	0.00351004	0.00243609	0	0	0	0	0	0.00140289	0	0	0	0	0	0.00405822	0.0321299	0.0193537	0.00832445	0.00839125	0.011477	0.00114546	0.000150073	0.000246404	8.64632e-05	0.000521834	0.000658179	0.00463272	0.000532911	0.000232952	0.00195598	0.000835731	0.000972167	0.00304527	0.0597043	0.069276	0.000574039	0.00265224	0.00824783	0.000779288	0.000632271	7.85134e-05	0.000929862	0.000424563	0.000444641	0.00192345
	Coscinodiscophyceae	0.00757089	0.0236389	0.00343493	0.00962651	0.00587826	0.00677775	0	0.000446732	0	0.00340236	0	0.00643208	0.00534751	0	0.00337297	0	0	0.00349422	0.126339	0.0686371	0.00219679	0.0875624	0.0240042	0.00183588	0.000286453	0.000438248	2.9177e-05	0.0255596	0.0012482	0.00258565	0.000609696	0.000439945	0.00323423	0.00109013	0.00170347	0.00256269	0.308101	0.221798	0.0009644	0.0788135	0.00913701	0.000721806	0.000177386	0.00010012	0.000206093	0.00115941	0.000844586	0.00480102
Bacteroidetes	Bacteroidia	1.70894	0.138857	0.0698858	1.121	0.297159	0.079755	1.7169	2.98309	0.238532	4.03982	4.49985	0.60826	2.40204	5.39486	0.6791	1.69902	1.54463	0.429715	0.311347	0.0973648	0.154473	0.879866	0.251641	0.153568	5.12965	2.3911	0.608547	3.55752	9.73231	0.716412	8.3962	6.02595	0.567229	2.02012	2.9847	0.613734	0.189333	0.126306	0.156564	0.286066	0.105618	0.178011	6.69153	12.3811	1.17905	5.69341	9.64065	0.522763
	Balneolia	0.0411007	0.36586	0.00847618	0.0364302	0.0480445	0.0104705	0.0149146	0.0286023	0.0210029	0.0865051	0.0431343	0.0582524	0.087505	0.101115	0.0502629	0.0467713	0.046694	0.0268084	0.0141609	0.17552	0.0358406	0.0175818	0.130454	0.0342314	0.0256811	0.0119174	0.00972386	0.0575454	0.0784292	0.0313139	0.078495	0.0334585	0.0406809	0.058359	0.0689136	0.0307179	0.00843504	0.0204095	0.0113525	0.933766	4.12442	8.40106	0.0269512	0.0425337	0.0736785	0.0297478	0.086345	0.0380218
	Chitinophagia	0.794042	0.0594113	0.0434228	0.412111	0.262368	0.0256393	0.0722188	0.0694563	0.0396655	0.24863	0.190875	0.160821	0.228726	0.241135	0.202145	0.230042	0.185973	0.119666	0.133521	0.0427351	0.0616061	0.143915	0.0811897	0.126578	0.104234	0.0812574	0.067241	0.135915	0.167774	0.178042	0.14464	0.0982017	0.141381	0.16908	0.175695	0.16882	0.0750891	0.0471123	0.0638657	0.142399	0.0625761	0.135395	0.132654	0.171113	0.164266	0.163501	0.146002	0.143039
	Cytophagia	3.24138	0.44001	0.893972	2.22288	1.0734	0.277144	0.376615	0.541516	0.0715057	0.937802	0.825948	0.369021	0.751014	1.07714	0.506531	0.761401	0.512416	0.324593	1.37314	0.952814	1.85694	1.57098	1.89969	1.84879	0.686831	0.320257	0.151711	0.757617	0.952275	0.441636	0.780762	0.644406	0.347515	0.64395	0.701501	0.420356	0.754331	0.645816	0.476623	0.674652	0.338155	0.437468	0.727975	0.774089	0.443327	0.907412	0.742689	0.377686
	Flavobacteriia	7.90642	0.481081	0.438455	4.46838	1.14996	0.514723	0.660742	0.997638	0.341082	1.77272	1.39202	0.761252	1.23377	1.75322	0.972724	1.02137	0.809743	0.732117	6.02023	0.549118	0.752573	9.96101	1.32476	0.792438	0.922202	0.500379	0.46629	0.944959	1.29231	0.797996	1.19469	0.829047	0.705044	1.00275	1.02728	0.912068	2.22775	2.06479	0.694502	3.44382	0.678586	0.499962	1.08773	1.41734	0.865006	1.38527	1.13517	0.703146
	Saprospiria	0.883469	0.0126587	0.0133829	0.59353	0.111581	0.00802865	0.0517214	0.0603513	0.00077834	0.14511	0.100717	0.0483381	0.105839	0.147397	0.0450262	0.100954	0.07625	0.0415715	0.489122	0.0238485	0.0134683	0.836904	0.080511	0.0244058	0.0958337	0.0383918	0.0031074	0.106174	0.0817636	0.0452554	0.111074	0.0427806	0.0553812	0.0695365	0.0709737	0.0371117	0.114484	0.0246857	0.00810412	0.131751	0.0338877	0.00835162	0.071725	0.129411	0.0399022	0.119078	0.0784168	0.0383433
	Sphingobacteriia	0.755987	0.0494747	0.0389502	0.584942	0.474149	0.0273479	0.239342	0.170233	0.186531	0.412126	0.391193	0.119585	0.281582	0.37285	0.147943	0.209635	0.183318	0.171799	0.0871972	0.0548623	0.0653866	0.207218	0.181777	0.0734587	0.163725	0.0931813	0.0503492	0.196515	0.261736	0.195308	0.208317	0.169646	0.143536	0.244561	0.279781	0.20051	0.0925168	0.0621942	0.098266	0.140097	0.101989	0.0473877	0.182463	0.171202	0.152859	0.277289	0.188863	0.149702
	unclassified Bacteroidetes	0.0938291	0.0337895	0.00225531	0.029339	0.00774287	0.00372009	0.0442943	0.00549359	0.00901712	0.0481303	0.049218	0.0392357	0.071891	0.0819358	0.0339357	0.103217	0.0555942	0.0223802	0.00974062	0.0106523	0.00291583	0.0158185	0.0131949	0.00323807	0.0179957	0.0123692	0.00583508	0.0384447	0.0373659	0.0200128	0.0308908	0.0209191	0.0149595	0.0528981	0.064011	0.0271719	0.00562243	0.00723706	0.00288512	0.0207054	0.00893562	0.00368452	0.0163071	0.0177372	0.0254244	0.0281315	0.0449972	0.0239126
Basidiomycota	Agaricomycetes	0.187125	0.0579362	0.00886508	0.101056	0.00939152	0.0105628	0.00287291	0	0.00145261	0	0.00853408	0.0176135	0	0.00656276	0.0117394	0.00562569	0.00919338	0.0161397	0.0404676	0.0364319	0.00139621	0.017614	0.0135514	0.00477391	0.00110791	0.000266304	5.42548e-05	0.00131371	0.00120881	0.00608221	0.00167413	0.000404036	0.00252983	0.000864482	0.000917332	0.00351499	0.105958	0.0855592	0.00727953	0.0286529	0.00628515	0.00184142	0.00387693	0.000271907	0.000221897	0.00118072	0.000718346	0.00249479
	Agaricostilbomycetes	0	0	0	0	0	0	0	0	0	0	0	0	0	0	0	0	0	0	0	0	0	0	0	0	0	0	0	0	0	0	0	0	0	0	0	0	0	0	0	0	0	0	0	0	0	0	0	0
	Atractiellomycetes	0	0	0	0	0	0	0	0	0	0	0	0	0	0	0	0	0	0	0	0	0	0	0	0	0	0	0	0	0	0	0	0	0	0	0	0	0	0	0	0	0	0	0	0	0	0	0	0
	Classiculomycetes	0	0	0	0	0	0	0	0	0	0	0	0	0	0	0	0	0.00143049	0	0	0	0	0	0	0	0	0	0	0	0	0	0	0	0	0	0	0	0	0	0	0	0	0	0	0	0	0	0	0
	Cystobasidiomycetes	0	0	0	0.0015504	0	0	0	0	0	0	0	0	0	0	0	0	0	0	0	0	0	0	0	0	0	0	0	0	0	0	0	0	0	0	0	0	0	0	0	0	0	0	0	0	0	0	0	0
	Dacrymycetes	0	0	0	0	0	0	0	0	0	0	0.00347063	0	0	0	0	0	0	0	0	0	0	0	0	0	0	0	0	0	0	0	0	0	0	0	0	0	0	0	0	0	0	0	0	0	0	0	0	0
	Exobasidiomycetes	0	0	0.00122107	0	0	0.00361219	0	0	0	0	0	0	0	0	0	0	0	0.00100814	0	0	0	0	0	0	0	0	0	0	0	0	0	0	0	0	0	0	0	0	0	0	0	0	0	0	0	0	0	0
	Malasseziomycetes	0	0.00437572	0	0.00442805	0	0.00321014	0	0	0	0	0	0	0	0	0	0	0	0	0.0157228	0.0106229	0.000545607	0.00804825	0.00618568	0.00130717	5.37821e-05	0	0	0.000105863	1.86623e-05	0.000316557	1.73862e-05	0	7.74109e-05	0.000465998	0	0.000373638	0.0446238	0.0241495	6.39864e-05	0.0118607	0.00111772	0	0	0.00033954	0	0	0	0.000260694
	Microbotryomycetes	0	0	0	0	0	0.00144881	0	0	0	0	0	0.00223906	0	0.00325002	0	0	0	0	0.00293415	0.000928517	0.000250545	0.00054621	0.00105895	0.000530916	5.60034e-05	0	0	0.000142266	0.000129289	0.000523653	0.000386653	0.000130061	0.000313948	2.71236e-05	0.000195413	0.000553238	0.00946309	0.0034929	0.00039078	0.00305266	6.19117e-05	8.12187e-05	0.000139391	0.000318559	0.000971525	0.000211467	0.000528739	0.000148552
	Mixiomycetes	0	0	0	0	0	0	0	0	0	0	0	0	0	0	0	0	0	0	0	0	0	0	0	0	0	0	0	0	0	0	0	0	0	0	0	0	0	0	0	0	0	0	0	0	0	0	0	0
	Pucciniomycetes	0	0	0	0	0	0	0	0	0	0	0	0	0.0102744	0	0	0	0	0	0	0	0	0	0	0	0	0	0	0	0	0	0	0	0	0	0	0	0	0	0	0	0	0	0	0	0	0	0	0
	Spiculogloeomycetes	0	0	0	0	0	0	0	0	0	0	0	0	0	0	0	0	0	0	0	0	0	0	0	0	0	0	0	0	0	0	0	0	0	0	0	0	0	0	0	0	0	0	0	0	0	0	0	0
	Tremellomycetes	0	0.00108583	0.000609155	0.00926345	0.00317321	0.0054213	0.00326864	0.00185845	0	0.00268593	0.00189955	0.00954399	0	0	0	0	0	0.0011458	0.016404	0.00692672	0.000845039	0.00468113	0.00188136	0.000444266	3.30604e-05	0	1.88152e-05	0.000439076	0.000237972	0.00191677	0.000325848	2.33199e-05	0.000811462	0.000542749	0.00119401	0.00482986	0.0231072	0.00646074	0	0.00520404	0.000276155	0.000187463	0.000294662	4.57625e-05	0.000170429	0.000545736	0.000240975	0.000376576
	Tritirachiomycetes	0	0.00234592	0.00100798	0	0	0	0	0	0	0	0	0	0	0	0	0	0	0	0	0	0	0	0	0	0	0	0	0	0	0	0	0	0	0	0	0	0	0	0	0	0	0	0	0	0	0	0	0
	Ustilaginomycetes	0	0	0	0	0	0.000472964	0	0	0	0	0	0	0	0	0.00559567	0	0	0	0.00869313	0.0047425	0.00175328	0.0288147	0.00285985	0.000974688	4.85485e-05	0	0	0.000506768	0.00038047	0.00171492	0.000513078	1.97951e-05	0.000896461	0.000211076	0.000244319	0.00180243	0.00698813	0.00401701	0.00129215	0.00526375	0.0013721	0.00315491	0	8.39966e-05	0.000419493	0.00132294	0.000580655	8.55818e-05
	Wallemiomycetes	0	0	0	0	0	0	0	0	0	0	0	0	0	0	0	0	0	0.00242508	0	0	0	0	0	0	0	0	0	0	0	0	0	0	0	0	0	0	0	0	0	0	0	0	0	0	0	0	0	0
Bipolaricaulota	unclassified Bipolaricaulota	0	0	0	0	0	0	0.0121042	0	0.000694301	0.0276206	0.00514436	0.00833911	0.0460547	0.0353419	0.0038466	0.312075	0.0187597	0.00902457	0	0	0	2.32249e-05	0.00031085	0	0.00213033	0.000653228	0.000672148	0.15416	0.0188043	0.00783053	0.0302423	0.00715041	0.00799882	0.71238	0.113592	0.00356526	0	0	0	7.43121e-05	0	0.000545817	0.0267921	0.010205	0.00552531	0.0142437	0.00925405	0.0102468
Blastocladiomycota	Blastocladiomycetes	0	0.00274785	0.000996925	0.0298488	0	0.00370984	0	0.000988023	0	0	0.00131507	0.00395312	0.00350367	0.0023233	0.00682341	0	0	0	0.00581603	0.0036863	0.00078683	0.000634398	0.00122437	0.00182535	0.000127495	4.97171e-05	5.66723e-05	0.000580765	0.00089526	0.0018686	0.000327552	6.86281e-05	0.000848189	0.00322431	0.000995683	0.00764478	0.00570057	0.00576527	0.000171997	0.000890899	0.000751535	0.000244631	0.000396087	0.00020605	0.000556534	0.000671216	0.00026503	0.000215222
BRC1	unclassified BRC1	0	0.000776719	0.000701468	0.0310688	0.00123125	0.00303576	0.00354363	0.00331921	0.00196368	0.0602204	0.0491084	0.0513544	0.10532	0.0649803	0.0299643	0.0804482	0.0908322	0.0123068	0.011498	0.0033826	0.000405184	0.00513164	0.00421632	0.000697508	0.0142513	0.00493821	0.00114299	0.169299	0.0918563	0.032091	0.0917019	0.056983	0.0196789	0.140537	0.0819763	0.0151877	0.00388892	0.00539793	0.000448172	0.011131	0.0126914	0.00136442	0.0698647	0.0656951	0.0175634	0.0562043	0.0842893	0.0521396
Caldiserica	Caldisericia	0	0	0	0	0	0.00175115	0.00206358	0	0.00116971	0.0107634	0.0172336	0.0162038	0.0244393	0.0111952	0.00251704	0.0416402	0.0324477	0.0323186	0.000130393	0	6.08838e-05	9.64781e-05	3.84821e-05	0.000252109	0.00129491	0.00106181	0.000512792	0.0323221	0.0222264	0.010162	0.00679756	0.0326285	0.0113812	0.0199681	0.0193239	0.00724132	0	0	3.31517e-05	0	3.82707e-05	0.000126105	0.00602026	0.0052963	0.00470568	0.00917979	0.0167067	0.0108835
	unclassified Caldiserica	0	0	0.000271135	0	0	0	0	0	0	0.00693958	0.00102646	0.0280752	0.0054076	0	0.0442072	0.0123526	0.0156598	0.0106793	1.62275e-05	4.48352e-05	0.000435705	0.00013151	0.000307398	6.35621e-05	0.00313759	0.000250446	0.00030703	0.006566	0.00702809	0.0179778	0.00744886	0.00333539	0.0141335	0.0208372	0.0137711	0.0221439	0	0	0.000195762	0	0	0.000463117	0.00386772	0.000632465	0.0030684	0.00627118	0.0051509	0.0155384
Calditrichaeota	Calditrichae	0.00687092	0.00293087	0.0012067	0.00310838	0.000800959	0.00729241	0.0444977	0.0498442	0.0277637	0.0486838	0.232042	0.131011	0.132303	0.409997	0.139331	0.260413	0.141913	0.0427539	0.00139836	0.00453762	0.000598355	0.00508135	0.00765358	0.00761753	0.036603	0.0246977	0.0186264	0.140789	0.353059	0.298946	0.266265	0.132369	0.2317	0.396936	0.271348	0.0699355	0.000667113	0.00290293	0.000961581	0.00212732	0.0087067	0.016548	0.101488	0.143945	0.23217	0.0863429	0.305948	0.361123
Calescamantes	unclassified Calescamantes	0	0	0	0.00252051	0	0	0	0	0.00343242	0.0170146	0.00213141	0.0489779	0.0551541	0.0513503	0.029944	0	0.0973858	0.00619327	4.60927e-05	4.34202e-05	0.000404929	0.000119447	0.000964472	0.00100849	0.00179313	0.00087696	0.000354327	0.021027	0.010382	0.0152283	0.0115138	0.0064669	0.0395101	0.0180191	0.046688	0.00799185	0.000389791	0	0.000758598	0.000607091	3.08446e-05	0.0002246	0.0243109	0.0196566	0.00716579	0.00511144	0.00373877	0.016279
Chlamydiae	Chlamydiia	0.0180443	0.0443026	0.0958745	0.0187232	0.0156098	0.597257	0.0166226	0.00594141	0.00308502	0.0566966	0.0281697	0.134759	0.0475722	0.084924	0.16593	0.0620646	0.14229	0.123426	0.053235	0.0313329	0.260092	0.041422	0.0618099	0.471309	0.0256742	0.0158096	0.0125718	0.0559134	0.136528	0.176182	0.0450988	0.0833008	0.106906	0.0758528	0.0819891	0.125867	0.0219443	0.0164045	0.0373016	0.0306833	0.0033352	0.0835744	0.0245087	0.0751506	0.0412744	0.0660867	0.0715696	0.14181
Chlorobi	Chlorobia	0.0286	2.429	3.85934	0.0377459	0.0201852	0.0446191	47.3687	72.1954	84.4069	1.77585	17.9158	11.2615	0.875762	9.17469	1.03633	0.333292	5.64525	5.82834	0.0178564	0.0281223	0.0539542	0.0317678	0.0513908	0.0410645	42.844	63.5123	83.8359	0.984812	1.28419	0.393217	1.47217	6.71814	4.14461	1.1461	0.811172	0.158374	0.0508053	0.0235108	0.0513186	0.0361764	0.0333107	0.055889	12.5289	21.3803	33.3592	1.73013	4.53093	1.55317
Chloroflexi	Anaerolineae	0	0.02782	0	0.0139577	0.0194277	0.00158348	0.0155627	0.0056875	0.00622721	0.274716	0.0909198	0.107088	0.63501	0.206293	0.164216	1.01228	0.25699	0.0889934	0.00921667	0.0187761	0.00421524	0.00789139	0.0145162	0.00742066	0.0220974	0.0139185	0.00257056	1.23374	0.213103	0.035008	0.45588	0.0401399	0.0321981	0.6593	0.353719	0.0300845	0.00482168	0.018786	0.00491575	0.0164798	0.0219134	0.00950398	0.075191	0.0411476	0.0255156	0.358805	0.102763	0.0354007
	Ardenticatenia	0.00914251	0.0059747	0.00240069	0.00988386	0	0.00445911	0.0223906	0.006638	0.00374561	0.104768	0.038806	0.0807191	0.311832	0.0588011	0.0596244	0.167369	0.0718221	0.037926	0.0064487	0.00230192	0.00216912	0.00853208	0.00415491	0.00706649	0.0148568	0.00639892	0.00258185	0.691182	0.0738741	0.0520015	0.245524	0.025445	0.046329	0.24787	0.103156	0.0330977	0.00682446	0.00131333	0.00202092	0.00563463	0.0110307	0.00939938	0.052736	0.224658	0.0185525	0.249762	0.143108	0.0464591
	Caldilineae	0	0.0054239	0.00569159	0	0	0.000742866	0.0165802	0.000518863	0	0.0613804	0.0225689	0.0219838	0.064703	0.0393708	0.00525398	0.113279	0.0422421	0.0335779	0.00160336	0.0123007	0.010718	0.0022586	0.0109349	0.0165467	0.0274709	0.00499003	0.000467472	0.31851	0.0465986	0.0102865	0.159878	0.0140591	0.00894133	0.152212	0.0317266	0.00954638	0.00323761	0.029175	0.000225467	0.00298182	0.00796822	0.0179305	0.0321724	0.0192344	0.011068	0.0925713	0.0344151	0.0171328
	Chloroflexia	0.00646811	0.028407	0.00587873	0.00763849	0.00792981	0.00279164	0.0393108	0.00218214	0.00544159	0.125412	0.128708	0.145961	0.32681	0.162313	0.105137	0.245322	0.150855	0.107661	0.00685757	0.0077893	0.00369463	0.0100766	0.00976721	0.00451894	0.0340909	0.00867287	0.004036	0.350923	0.131069	0.076026	0.218949	0.0625572	0.0752675	0.232863	0.127277	0.0839804	0.00216896	0.00504206	0.00155219	0.00893982	0.0193661	0.00682352	0.0459063	0.053598	0.0318278	0.18023	0.0642283	0.0949339
	Dehalococcoidia	0	0	0	0.00254448	0	0.0018142	0.0200145	0.0016954	0.0105606	0.112648	0.0739626	0.203807	0.217621	0.458965	0.184603	0.103109	0.444426	0.210606	0.00178842	0.000482471	0.00113431	0.00143936	0.000942629	0.00262344	0.00950946	0.00345037	0.00356951	0.111748	0.637318	0.318934	0.0429973	0.101384	0.162033	0.157451	0.466119	0.158653	0.000795792	0.00156155	0.00136635	0.00699323	0.000994008	0.00816156	0.0324862	0.0519741	0.0685816	0.164523	0.157953	0.250781
	Ktedonobacteria	0	0.00168391	0.00173736	0.00532613	0.00249554	0.00162352	0.0562083	0.00371084	0.00100603	0.0631504	0.0146083	0.0568434	0.112959	0.0438835	0.0389843	0.0514728	0.0374414	0.0456824	0.00137314	0.00115138	0.0030961	0.00251266	0.00514518	0.00180213	0.00596709	0.00327588	0.00111602	0.0987089	0.0401657	0.046564	0.0568103	0.0158556	0.0341511	0.0606509	0.0337537	0.0242793	0.00995469	0.00361833	0.000608376	0.00381686	0.00580498	0.00314599	0.0204394	0.0143167	0.0102809	0.0533071	0.0236264	0.0354799
	Thermobacula	0	0	0.00081451	0.00140407	0	0.00297245	0.00439768	0	0.000495929	0.0175175	0.000923811	0.0495705	0.0233165	0.0144607	0.0595056	0.0145897	0.024954	0.0224099	0.000601944	0.000271357	0.00016775	0.000645499	0.000899217	0.000934238	0.00130376	0.000970334	0.00045419	0.0246021	0.0146262	0.0171374	0.014313	0.00699524	0.0127232	0.0193907	0.0150146	0.0104472	0.000339578	0.000163026	0.000263966	0.000393553	0.00152741	0.000898379	0.00446276	0.00314246	0.00303871	0.0142121	0.0107108	0.0191547
	Thermoflexia	0	0	0	0	0	0.000767692	0.00294669	0	0	0.0225522	0.0084411	0.0163462	0.103526	0.0346164	0.0224639	0.0989407	0.0210713	0.0183141	0.000146999	0.000156019	0.000185475	0.000389357	0.000352806	0.000531068	0.00346056	0.00161552	0.00126796	1.14416	0.0205023	0.0143414	0.211375	0.00515295	0.0117105	0.13242	0.0216937	0.0153325	3.80067e-05	0	0	0.00101036	0.000780988	0.00178074	0.0191469	0.00768188	0.00347606	0.240261	0.009719	0.0119681
	Thermomicrobia	0	0.00107445	0.00224174	0.00528563	0	0.0016958	0	0.00112319	0.00165196	0.0687302	0.0191283	0.0305314	0.0296967	0.051713	0.0465388	0.14724	0.0374487	0.0415431	0.00365518	0.00149792	0.00145069	0.00235028	0.00294921	0.00244696	0.00599745	0.00349634	0.000613069	0.109201	0.0442694	0.0326588	0.0492748	0.0269049	0.0257827	0.0572717	0.044379	0.021091	0.000675868	0.00154139	0.000216853	0.00272374	0.00636436	0.00512124	0.0144071	0.0323272	0.00917282	0.0530748	0.0556523	0.0231343
	unclassified Chloroflexi	0	0.00137568	0.000462394	0.00462737	0	0.000390212	0.00160525	0.00209182	0	0.0374543	0.0379791	0.0236753	0.0278228	0.0248508	0.0455066	0.0318335	0.0197694	0.0264765	0.00548812	0.0316045	0.00378981	0.00520204	0.00361167	0.0044216	0.0048225	0.00187718	0.000725318	0.047433	0.029424	0.0331474	0.0358853	0.0125959	0.0298224	0.0481592	0.0346084	0.0289929	0.00342858	0.0022686	0.00422574	0.00524978	0.062015	0.0141551	0.00342895	0.00346061	0.00512254	0.0153018	0.00721999	0.0318123
Chlorophyta	Chlorophyceae	0.099174	0.0363131	0.00332492	0.106823	0.0787023	0.00153984	0	0.00126806	0	0	0.00249369	0	0.0160617	0	0.00594752	0	0.00708599	0	0.266798	0.196586	0.0207535	0.075001	0.0720749	0.0113475	0.00048028	0.000348423	0.000595025	0.00565912	0.00252479	0.0281482	0.00315316	0.0012642	0.00632479	0.0174637	0.00534869	0.0861247	0.24321	0.0948821	0.0465144	0.0791149	0.0128143	0.038002	0.00408604	0.00131789	0.00325451	0.00173942	0.00217197	0.0117363
	Mamiellophyceae	0.0296034	0.86382	0.0687259	0.0247623	0.819352	0.231242	0	0.00148628	0.00175896	0.0062709	0	0.00691362	0	0.0108815	0.00708086	0.00394107	0.0105866	0.0197079	1.69561	2.48496	0.145649	0.543248	1.23784	0.167669	0.00644864	0.00271702	0.00288413	0.00764104	0.00559651	0.0215191	0.00345702	0.00362063	0.0169794	0.01573	0.0237776	0.0272758	0.258181	9.75944	0.155408	0.289568	20.1979	0.0460586	0.00600076	0.00434068	0.00692716	0.00420745	0.00381126	0.0154339
	Trebouxiophyceae	0.018044	0.105266	0.0055338	0.00804217	0.0319303	0.00358766	0	0	0	0	0.000954001	0.00261282	0	0.00102258	0	0	0.0054181	0.0103607	0.0473498	0.0555338	0.00227348	0.0393081	0.0207736	0.00416541	0.00015838	9.43889e-05	0.000461528	0.00198927	0.000999336	0.0136757	0.000636514	0.000846433	0.00715493	0.00285773	0.00245945	0.00979304	0.0434382	0.0280917	0.000868421	0.0164171	0.00280414	0.00389633	0.00200856	0.00127868	0.00392099	0.000562616	0.000557857	0.00684276
Chordata	Actinopteri	0.727178	0	0	1.35424	0	0.00104555	0	0	0.00182052	0	0	0.00123079	0	0	0.00486154	0	0	0.00124837	0.0228783	0.0045891	0.000319935	0.00355732	0.00139927	0.000397899	0.000344206	5.26881e-05	3.09545e-05	0.000885828	0.002239	0.000973739	0.00015189	0.000511998	0.0013518	0.000360809	0.000568603	0.00267234	0.00487753	0.00298168	0.000303802	0.0149479	0.000906787	0.000551471	0.000923122	0.000571613	0.000684384	0.000869908	0.00113893	0.00165552
	Amphibia	0.0437418	0.00096061	0.00263255	0.0155594	0	0.000461506	0	0	0	0	0.00314579	0	0	0.00204753	0	0	0.00689106	0	0.0387187	0.0314326	0.000735267	0.0107563	0.00945279	0.000492821	0.000474927	7.97615e-05	3.76305e-05	0.0008979	0.00163478	0.00464928	0.000303847	0.000455085	0.000929921	0.00506055	0.0123504	0.00754147	0.053108	0.019865	0.000230844	0.0154602	0.000368299	0.000130393	0.000979917	0.00119519	0.000284586	0.000728734	0.000782096	0.000682618
	Appendicularia	0	0.000788979	0	0	0	0.00244344	0	0	0	0	0	0	0.00344359	0.00117763	0	0	0	0	0.0010534	0.000498941	0.000259599	0.00220412	0.000967247	0.000202661	2.20606e-05	0	4.87715e-05	0.000326856	0.000466212	0.00309646	0.00116242	0.000492706	0.00292121	0.000226207	0.00028826	0.00135666	0.00324992	0.00192549	0	0.000594434	0.000105745	0.000489798	0.000104458	0.000389689	0.000159875	0.000435442	0.000106025	0.00115878
	Ascidiacea	0.210822	0	0.00137281	0	0	0.0011961	0	0	0	0	0	0	0	0	0	0	0.0032843	0	0.00455037	0.00305124	0.000727048	0.000774612	0.0015141	0.000378961	0	0	0	0.000239002	0.000410119	0.000611816	0.000125086	0.000235941	0.0008018	6.08803e-05	0.000241932	0.000604942	0.00188822	0.0034315	6.05702e-05	0.0050213	0.000213214	0.000141091	0.000184854	4.77186e-05	0	0.000147884	0.00138152	0.000207616
	Mammalia	0.13861	0	0.0045015	0.135964	0	0.00343965	0	0.00241368	0.000794464	0	0.00139477	0.0108476	0.00318447	0	0.023763	0	0.00541412	0.00977373	0.0324103	0.0195762	0.0130537	0.0155857	0.0120635	0.0120393	0.000273977	0.000107651	0.00109855	0.0041975	0.00660256	0.0352972	0.00209186	0.00237189	0.0197392	0.00995653	0.00804938	0.0239485	0.0506789	0.0294482	0.00739937	0.0218271	0.00282121	0.0181055	0.0179127	0.00155474	0.0123447	0.00266458	0.000867097	0.0314271
	unclassified Chordata	0.0372535	0.0034589	0	0.252271	0	0	0	0	0	0	0.00188747	0.00591751	0	0.0029494	0	0.00299831	0.00237797	0	0.0114321	0.0207664	0.00886083	0.0250893	0.0146818	0.0131665	0.00100344	0.000760317	0.000927507	0.00353387	0.00204339	0.00520055	0.0012229	0.00144844	0.00479844	0.00591352	0.00265015	0.006116	0.0302863	0.0165673	0.000414723	0.0491041	0.00305389	0.00755585	0.00154741	0.00270568	0.00121567	0.00244373	0.00221256	0.00799343
Chrysiogenetes	Chrysiogenetes	0	0	0	0.00175729	0	0	0.00389911	0.0019167	0.00267606	0.0133791	0.00656087	0.0122766	0.00352245	0.00793816	0.00294331	0.0212853	0.019354	0.00780603	0.000183855	0.00598142	0.00997035	0.000581522	0.00216878	0.00924283	0.00703195	0.00581704	0.00642528	0.0124488	0.0151973	0.010024	0.0143854	0.0125758	0.00976	0.00886427	0.0107388	0.00638654	0.000615688	0.00537232	0.000644379	0.0185255	0.000375364	0.000860168	0.0132073	0.0137716	0.00571783	0.00783945	0.0156295	0.00773469
Chytridiomycota	Chytridiomycetes	0.0145442	0.00510778	0.00682455	0.110121	0	0.00129158	0	0.000985598	0	0	0.0052144	0.00514219	0.042652	0	0.00329515	0	0.00957702	0.00827838	0.011394	0.00331312	0.00563123	0.0131061	0.00291734	0.00366043	0.000356392	0.000224162	0.00011243	0.00155319	0.00121482	0.00284951	0.00168128	0.00156896	0.00247916	0.00115521	0.00168982	0.00245234	0.0147665	0.012057	0.00172336	0.00263425	0.00238351	0.000966583	0.000527095	0.00198255	0.00102391	0.000831406	0.00104784	0.00151915
	Monoblepharidomycetes	0	0.00155694	0	0	0	0	0	0.00143415	0	0	0	0	0	0	0	0	0	0.00234964	0	0	0	0	0	0	0	0	0	0	0	0	0	0	0	0	0	0	0	0	0	0	0	0	0	0	0	0	0	0
	Neocallimastigomycetes	0.0530197	0.0178295	0.00278652	0.0127918	0	0.00446834	0	0.00432548	0.000997722	0	0.00605247	0.0113502	0	0	0.0343149	0.0102464	0.00390798	0.0401543	0.0205924	0.00203469	0.000816389	0.0175362	0.00105051	0.00196336	0.000386821	0.000122252	0.000623003	0.00106059	0.00220216	0.00977595	0.00134653	0.00113076	0.00378314	0.00410809	0.0030781	0.0155875	0.0238384	0.0394401	0.00278068	0.012808	0.0722457	0.00213864	0.00067301	0.00576278	0.00604443	0.00212548	0.00225242	0.00578863
Cloacimonetes	unclassified Cloacimonetes	0.0190177	0	0.00575162	0.00782015	0.00327474	0.00584143	0.192163	0.37132	0.0610033	1.33013	3.17523	0.38077	4.32581	8.70849	0.251572	16.1304	7.95027	0.231819	0.0117025	0.00349921	0.00143516	0.00639508	0.015878	0.00316847	0.361337	0.122296	0.0590041	2.67209	5.38487	0.416187	3.09616	3.68773	0.456098	5.5414	7.21266	0.184824	0.00267315	0.00137427	0.00212436	0.00591264	0.000451544	0.00170491	0.967375	0.858554	0.265748	1.82515	2.22202	0.446758
Cnidaria	Anthozoa	0.145129	0.00297553	0.00129874	0.207252	0.00990804	0.000692578	0	0.00249976	0	0	0.00196234	0.00155761	0	0	0	0	0	0	0.0521664	0.0536037	0.00251684	0.0147147	0.0186449	0.00158605	0.000717986	0.000173682	4.94046e-05	0.00240399	0.00179497	0.00489287	0.00162999	0.000675863	0.00224723	0.00513349	0.0037159	0.00618589	0.0189687	0.0109488	0.000775712	0.0109239	0.00255618	0.0007335	0.00219656	0.000274871	0.00224074	0.00119154	0.00158989	0.00333195
	Hydrozoa	0.282837	0	0	0.145773	0	0.000613008	0	0	0	0	0	0.00365238	0	0	0	0	0.00165874	0	0.00839925	0.00425865	0.00182043	0.00403256	0.00391339	0.001865	0	0	2.77991e-05	0.000590488	0.0004015	0.00239777	0.000372959	0.000130442	0.000958744	0.000602004	0.000383754	0.00137274	0.00388131	0.00250077	0.016031	0.00345548	0.000460639	0.000888997	0.000133669	0	0	0.000368927	8.84832e-05	0.000252215
Coprothermobacterota	Coprothermobacteria	0	0	0.00124097	0	0	0.0010325	0	0	0	0.00616948	0	0.0179804	0	0.00618876	0	0.0203433	0	0.0151545	0.000254943	0	0.000316995	0.000452399	8.20669e-05	0.000362102	0.00152932	0.000464009	0.000355189	0.00614462	0.00476922	0.00857721	0.00261797	0.00168008	0.00393922	0.00813041	0.00595915	0.0070356	3.84763e-05	7.39468e-05	0	0.000344364	6.01873e-05	5.50474e-05	0.00208106	0.00193003	0.00274851	0.00683358	0.00159338	0.00728556
Crenarchaeota	Thermoprotei	0	0.00259023	0.00102981	0	0.00155035	0.00219582	0.00708056	0.0101112	0.0110003	0.193634	0.047489	0.163981	0.0959356	0.0605489	0.19801	0.128216	0.0484258	0.111915	0.00149723	0.00300859	0.00155091	0.00201778	0.00385118	0.00168541	0.00724951	0.00431558	0.0107335	0.0718991	0.110638	0.176326	0.0292987	0.0404468	0.190992	0.0652344	0.0806983	0.118917	0.00669132	0.00154289	0.00171878	0.00264977	0.00362757	0.00217536	0.0223154	0.0198187	0.0364975	0.0432351	0.0322972	0.0943131
	unclassified Crenarchaeota	0	0	0	0	0	0	0	0.00645124	0	0	0	0.00579409	0	0.00628581	0	0.00581502	0.0102296	0.00635117	1.5964e-05	0	2.0469e-05	0	2.24173e-05	0	0.000247094	4.34673e-05	7.6687e-05	0.00266215	0.00255815	0.00616799	0.00179615	0.000650986	0.00441049	0.00169225	0.00213055	0.00399727	0	0	4.848e-05	0.000205016	0	3.50412e-05	0.000834749	0.000818392	0.000718409	0.00214978	0.00260023	0.00494666
Cyanobacteria	Gloeobacteria	0	0.00296502	0	0.00513059	0	0.00107038	0	0	0	0.0173489	0.00676242	0.00654334	0.0201959	0.00655329	0	0.0238551	0.00682073	0.00256422	0.00187016	0.000709437	0.00119254	0.0031406	0.000828225	0.00131702	0.000403206	0.000717279	0.000359646	0.00497487	0.0101212	0.00291282	0.00631605	0.00496224	0.00273676	0.0183152	0.0147313	0.00283913	0.00412206	0.00412412	0.00639654	0.00434265	0.00138689	0.00175063	0.00409513	0.00303509	0.00303693	0.00362836	0.00521838	0.00450536
	unclassified Cyanobacteria	3.31914	23.535	0.0871687	8.20038	62.9085	0.0849959	0.431911	0.236566	0.335835	0.909794	0.688251	0.499561	2.73379	3.8001	0.468114	0.842915	2.59443	0.389912	1.40882	5.21475	0.139469	2.4973	8.46767	0.402048	1.24482	0.732121	0.209979	3.03846	2.27851	0.472228	4.21875	5.20469	0.357354	1.76683	2.60433	0.44	0.25638	0.248567	0.131672	5.76151	10.2954	0.149893	1.67486	2.0446	0.324809	4.79778	4.56191	0.431933
Deferribacteres	Deferribacteres	0	0	0.00410273	0	0	0.00130654	0.0152633	0.00664582	0.00746635	0.0845898	0.0522371	0.10141	0.100814	0.0705984	0.086716	0.0394842	0.0597332	0.0424758	0.00228707	0.00232115	0.00159119	0.00372775	0.00389624	0.00389687	0.0627645	0.0983543	0.00724233	0.06762	0.0743389	0.0447012	0.0386383	0.0535145	0.0554277	0.0682391	0.0651865	0.0293739	0.0013994	0.00296997	0.00371492	0.00223604	0.00110698	0.00314458	0.0304915	0.0563979	0.0364306	0.0503766	0.0747266	0.0623801
Deinococcus-Thermus	Deinococci	0	0.0119468	0.00802484	0.0331804	0.00978797	0.00596903	0.0339719	0.0150161	0.00697912	0.0708317	0.0278603	0.0857798	0.0746173	0.0617551	0.104115	0.145673	0.0637926	0.0776353	0.0150208	0.0108131	0.0339518	0.0461532	0.0185376	0.0373828	0.00872742	0.00462072	0.00301475	0.0918152	0.0537125	0.0899774	0.0558436	0.0253036	0.087772	0.112563	0.0676013	0.107746	0.0107251	0.00550236	0.012773	0.0325861	0.0333754	0.0304695	0.0438589	0.0300068	0.0510078	0.0463768	0.0448571	0.0742714
Diapherotrites	unclassified Diapherotrites	0	0	0.000274728	0	0.000842054	0.000556036	0	0.00359877	0.0223622	0.0277246	0.0480765	0.185786	0.023339	0.0160691	0.142517	0.00936971	0.048601	0.132132	0.000170034	0.000256039	0.000611268	0.000276995	0.000372413	0.000588444	0.0112791	0.00363631	0.00406319	0.0249509	0.0556895	0.440527	0.304168	0.0600513	0.318654	0.0712458	0.0706599	0.417703	0	0	0.000134063	0.000559346	0.000294957	0.000520694	0.0426093	0.0262736	0.0459172	0.023912	0.00807293	0.38114
Dictyoglomi	Dictyoglomia	0	0	0	0	0	0	0.00838399	0.00125897	0.00138518	0.0116175	0.0344925	0.065444	0.0221268	0.0263517	0.0290271	0.0435686	0.0290754	0.0456272	7.56827e-05	3.63582e-05	0.00057526	0.000303568	0.000337878	0.000357512	0.00450399	0.00170392	0.000970937	0.0843269	0.0246182	0.0290418	0.019788	0.0136478	0.036989	0.0325794	0.0296749	0.0193218	0.00134033	0.000935315	0.000141608	0.00163812	0.00137057	0.000451659	0.0213127	0.0180102	0.0109348	0.0343156	0.033196	0.0332986
dsDNA viruses	unclassified dsDNA viruses	9.11581	10.4301	30.6321	5.79729	3.38108	35.4266	1.49836	1.15426	1.56506	0.162193	0.0844661	0.426554	0.230683	0.339846	2.13116	0.281096	0.802952	1.67615	13.5982	6.07059	24.9787	15.5879	8.08022	21.2954	1.19161	0.719656	0.467099	0.212371	0.149297	1.77016	0.11397	0.0832343	0.799988	0.734766	0.527561	2.01647	13.8523	9.02704	26.2526	5.9541	1.06634	9.45329	0.264344	0.413581	0.960423	0.201805	0.088592	0.898246
dsRNA viruses*	unclassified dsRNA viruses	0	0	0	0	0.00724731	0	0	0	0	0	0	0	0	0	0	0	0	0	0	0	0	0	0	3.50745e-05	0	0	0	0	0	0	0	0	0	0	1.65476e-05	0	0.000207443	0.00114403	0.000385552	0	0.00235384	0	0	0	0	0	0	0
Elusimicrobia	Elusimicrobia	0	0	0	0	0	0	0.00791225	0.0388711	0.0621719	0.00539995	0.00749664	0.0172674	0.0101317	0.00513304	0.00881978	0.00402608	0.00995919	0.00347789	0.000337088	2.59814e-05	0.000601633	0.000122661	0.000217591	0.000932343	0.00129713	0.000816648	0.000501853	0.00594982	0.030851	0.0318261	0.0410579	0.148649	0.0144719	0.00602035	0.00542201	0.0381651	0	0.00023083	0.000495494	0	0.00020729	0.00184537	0.0377994	0.0599434	0.0199888	0.117493	0.242793	0.0130849
	Endomicrobia	0	0	0	0	0	0	0.00282373	0.0106682	0.0151208	0.0244821	0.0251156	0.0777449	0.0281195	0.0207725	0.0223116	0.0135465	0.0154566	0.0159277	0.000188737	1.70458e-05	0	1.48259e-05	0.000169373	0.000320092	0.00611547	0.00342091	0.00209695	0.0497587	0.0584666	0.0966901	0.0343993	0.0689229	0.166896	0.0251182	0.0164357	0.0128562	0.00014468	0.000161971	4.80344e-05	0	0	0.000173427	0.0443106	0.10434	0.0220698	0.0720734	0.0829645	0.131389
	unclassified Elusimicrobia	0	0	0	0	0	0.000709128	0	0.00220881	0	0.00203411	0.00132594	0.00628258	0.00626755	0.00291981	0.00581896	0	0	0.00317019	0	0	1.25069e-05	7.11839e-05	3.24048e-05	0.000210446	0.000640563	0.000559334	0.000312198	0.00293925	0.00646286	0.00521945	0.00369106	0.00321675	0.00835488	0.00495961	0.00676812	0.00222829	0	0	0	0.000238068	2.7368e-05	0.000457391	0.00433083	0.00385557	0.00281239	0.0112523	0.00982547	0.00603902
EM3	unclassified EM3	0	0	0	0	0	0	0	0	0	0	0	0	0.0028803	0	0	0	0.00294326	0	0	0	0	0	0	0	0.000157438	7.91459e-05	0	0.000356707	0.000332616	6.41589e-05	0.000338836	0.000153191	0.000327536	0.000130592	0.000349044	0.00020345	0	0	0	0	0	0	0.000151465	0	2.497e-05	5.75248e-05	0	0
Euryarchaeota	Archaeoglobi	0	0	0	0	0	0.000439863	0.00439992	0.00386729	0.00903026	0.137637	0.0283	0.0915723	0.14267	0.0848482	0.0790868	0.0433441	0.0855614	0.0428443	0.000166905	2.84053e-05	0.000188219	0.000413994	0.00038872	0.00109131	0.0135639	0.0203815	0.00898313	0.137219	0.185874	0.150875	0.110038	0.21288	0.100618	0.132441	0.0791004	0.0654523	0.000459904	0.00011618	0.000202178	0.00122107	0.000424537	0.000502345	0.0471663	0.0838614	0.0718935	0.0750972	0.128743	0.127391
	Halobacteria	0.0317825	0.00792044	0.00518774	0.0149542	0	0.00601107	0.0670451	0.00629789	0.0167536	0.128188	0.0658768	0.213026	0.0966116	0.125057	0.175632	0.176425	0.118359	0.147851	0.0142462	0.012787	0.0144335	0.00794945	0.0103487	0.0114838	0.0305587	0.0113006	0.0138469	0.100881	0.0937236	0.15987	0.0759043	0.0431364	0.107575	0.159939	0.100489	0.216591	0.0145776	0.0230143	0.0241101	0.0257408	0.0133525	0.0271876	0.063219	0.0698381	0.102728	0.0864537	0.064569	0.137285
	Methanobacteria	0.0197477	0.00359375	0.00776866	0.010405	0.00322148	0.0062819	0.0189677	0.0128449	0.0451658	0.23341	0.0827109	0.665146	0.254637	0.0868427	0.339342	0.105141	0.121958	0.200987	0.00842557	0.0028462	0.00311112	0.0105118	0.00545567	0.00326202	0.0400005	0.0165817	0.0246693	0.111779	0.173891	0.41924	0.108402	0.119855	0.537361	0.1594	0.172622	0.165329	0.0102345	0.0180335	0.00747583	0.00505899	0.00191044	0.0068154	0.130292	0.0869368	0.0934422	0.353931	0.129258	0.304619
	Methanococci	0	0	0.00569856	0	0.000730855	0.00325884	0.0124307	0.00902016	0.0214773	0.0853228	0.028737	0.222986	0.044429	0.0718332	0.249836	0.0641588	0.035728	0.0958574	0.0010192	0.00143163	0.011972	0.00513262	0.00119104	0.0118577	0.0123086	0.00654356	0.0208407	0.0978133	0.113477	0.24745	0.146878	0.0939635	0.501868	0.0631867	0.0797827	0.120211	0.000616225	0.000158439	0.00191089	0.00416291	0.00207941	0.00450036	0.0588103	0.044637	0.0872123	0.0789646	0.0606802	0.214265
	Methanomicrobia	0.0469141	0.0259636	0.0152084	0.0345959	0.0266201	0.0151437	0.205866	0.0860325	0.0873613	0.687399	0.514243	0.904437	1.13241	0.806115	1.02516	2.12231	1.39862	0.726951	0.0411311	0.0108544	0.0236427	0.0407494	0.0294896	0.0196529	0.127582	0.0955453	0.062523	2.09426	1.80332	0.971372	0.913578	0.797454	1.11357	3.2103	3.71778	0.665523	0.0145064	0.0120861	0.0198469	0.0259966	0.010696	0.0211803	0.461913	0.468322	0.419936	0.84866	0.585986	1.1671
	Methanonatronarchaeia	0	0	0	0	0	0	0	0	0	0	0	0	0	0	0	0	0	0	0	0	0	0	0	0	0	0	0	0	0	0	0	0	0	0	0	0	0	0	0	0	0	0	0	0	0	0	0	0
	Methanopyri	0	0	0	0	0	0	0.00537469	0	0.00232574	0.00251735	0.0177096	0.0366279	0.0207145	0.0196161	0.0121826	0	0.00395045	0.00806933	0	7.86385e-05	0	8.11531e-05	5.43978e-05	0.00023891	0.00137902	0.000967739	0.00130659	0.00909449	0.00976141	0.0256493	0.00885656	0.00362593	0.027142	0.00749299	0.00968619	0.00838381	0	0	0	0.000287349	0	0.000426368	0.0092095	0.00759766	0.0110886	0.0110221	0.00736124	0.0228019
	Thermococci	0.00307722	0.00149564	0.00136673	0	0	0.00364144	0.0191602	0.0108816	0.0418174	0.173826	0.0783862	0.187628	0.127776	0.107161	0.232716	0.122224	0.0872031	0.10996	0.00182074	0.000978463	0.00101454	0.00197772	0.000917345	0.000848027	0.0199893	0.011258	0.00817599	0.179433	0.160907	0.350279	0.133105	0.0771832	0.323968	0.134399	0.102294	0.10162	0.000648495	0.00157435	0.000615951	0.00586997	0.00125075	0.00308402	0.0579098	0.0589979	0.106205	0.115156	0.0686501	0.293848
	Thermoplasmata	0	0	0.000934461	0	0	0	0.00395053	0.0068113	0.0103275	0.0119434	0.0470127	0.0753233	0.0621089	0.0467324	0.128565	0.0172793	0.04335	0.105381	0.00119107	0.000726483	0.000783064	0.000534914	0.000845724	0.00118831	0.00632671	0.00372963	0.00352078	0.0295533	0.0396671	0.0875841	0.0179363	0.0132507	0.0788031	0.311821	0.120036	0.0730248	0.00158608	0.00218403	0.000539755	0.00325576	0.000885009	0.00265249	0.02984	0.0196561	0.0469084	0.0338231	0.0236503	0.0925854
	unclassified Euryarchaeota	0	0	0.00241865	0.00639337	0	0.00147332	0.00321721	0.00896852	0.0232134	0.112337	0.0274064	0.210451	0.0829687	0.0795805	0.122317	0.0294924	0.0686838	0.0636224	0.000575816	0.000319374	0.000876946	0.00134331	0.00146241	0.00134295	0.0190744	0.0114262	0.0119315	0.131255	0.10835	0.231357	0.84225	0.246564	0.587634	0.296401	0.16377	0.114372	0.000955668	0.000416449	7.17693e-05	0.015131	0.00105567	0.0429199	0.0616513	0.0431522	0.0813031	0.104389	0.0600708	0.272722
Fervidibacteria	unclassified Fervidibacteria	0	0	0	0	0	0	0	0.00191786	0.000709448	0.0164724	0.025699	0.0100827	0.00837051	0.0115619	0.00268958	0.0424666	0.0299078	0	0.00015266	0.000516955	0.000149827	0.000437205	0.000382264	0.000243575	0.00265477	0.00102527	0.000327602	0.0256995	0.017271	0.0390976	0.0186428	0.0172284	0.0069709	0.0244419	0.0130942	0.00748399	0	0.000588938	0	0.00069046	0.000420504	0.000244753	0.00830309	0.00531016	0.00135336	0.00894924	0.0128199	0.0410026
Fibrobacteres	Chitinivibrionia	0	0	0	0.00120601	0	0	0.0261715	0.00332345	0.00211613	0.00973788	0.0161287	0.0075603	0.00910654	0.00760902	0.0131025	0.0179242	0.00962744	0.00927978	0.00286563	0.000277423	0.00486741	0.00394577	0.00103131	0.00795438	0.0193629	0.0014834	0.00148099	0.0106755	0.0171799	0.00612531	0.0106105	0.0163255	0.0107848	0.00815619	0.0127277	0.00345672	0.000499152	0.000255585	0.00653873	0.0140972	0.00540499	0.024783	0.0125463	0.00796151	0.00296737	0.0118469	0.0129689	0.00783732
	Fibrobacteria	0.0266714	0.00702629	0.00077471	0.145555	0.000791289	0.00208378	0.0135038	0.0119333	0.00421364	0.0148822	0.0850546	0.0870421	0.0234705	0.0528574	0.11623	0.102294	0.0493361	0.03703	0.00615024	0.00602698	0.00474221	0.00530665	0.00491114	0.00299807	0.0332487	0.0153104	0.00562406	0.0483369	0.0517936	0.0444394	0.0374822	0.0334575	0.0377178	0.0368659	0.0447524	0.054604	0.0047727	0.00270566	0.00469608	0.0312481	0.00477377	0.0114711	0.031443	0.0289976	0.026623	0.0377477	0.0503346	0.0394631
Firmicutes	Bacilli	0.265867	0.189748	0.291388	0.543393	0.094647	0.468663	0.485218	0.282266	0.533651	0.987846	0.740255	1.80249	1.27873	1.02308	1.99675	1.24147	1.50231	1.53728	0.264327	0.173042	0.327297	0.269823	0.185131	0.27106	0.484815	0.337151	0.183993	0.929077	1.00524	1.98743	0.803238	0.608066	1.40898	1.36609	1.23262	2.03025	0.321017	0.20932	0.369114	0.376708	0.156404	0.463773	0.691026	0.647566	1.16554	0.734285	0.812473	1.73206
	Clostridia	0.202006	0.191182	0.173767	0.340236	0.0935913	0.192577	1.18302	0.523738	0.353782	2.60051	2.02406	3.25981	2.5401	2.48842	2.99622	4.05861	2.99347	2.40491	0.284883	0.146367	0.306059	0.347856	0.176292	0.333734	1.13572	0.630189	0.319458	2.54284	2.74068	2.7833	2.16275	2.29198	2.90004	3.45866	3.20413	2.54735	0.317527	0.184701	0.328641	0.571768	0.216013	0.587342	2.18872	2.28877	2.00098	2.38844	2.9371	2.85933
	Erysipelotrichia	0.00656716	0.00221632	0.0029167	0.00371012	0.0015165	0.00291704	0.00505275	0.00305372	0.0107233	0.0243391	0.0115856	0.0471717	0.00709371	0.0182573	0.0567281	0.043603	0.0269181	0.0150344	0.00447873	0.000879593	0.0087667	0.0142516	0.00204931	0.00438415	0.0180766	0.00936811	0.00835386	0.0179684	0.0128468	0.0536494	0.0126974	0.0147896	0.0418804	0.0312442	0.025396	0.0570299	0.0059705	0.00117843	0.00555351	0.0191764	0.00307383	0.0117354	0.0214059	0.0214439	0.0437577	0.0134791	0.0145735	0.0437776
	Limnochordia	0	0	0	0	0	0.00293069	0	0	0	0.00214087	0.0114105	0	0.00899351	0.0147328	0.00507806	0.0415088	0.013867	0.00548203	2.22441e-05	0.00302972	6.44058e-05	0.000382589	0.00317846	0.0027901	0.00442871	0.000961098	9.88161e-05	0.0164872	0.0125197	0.00385213	0.0142146	0.00386717	0.00686488	0.0210348	0.0289177	0.00389186	0	0.000442547	0.000159996	0.000470062	0.000685315	0.000296147	0.00523165	0.00801021	0.00145998	0.00900918	0.00716795	0.00760787
	Negativicutes	0.0942607	0.0337791	0.0114001	0.0146981	0.00590083	0.0136842	0.174054	0.0894954	0.0373017	0.143644	0.113873	0.274578	0.249785	0.21115	0.384015	0.257387	0.261471	0.168592	0.0233411	0.0126123	0.0238087	0.0237197	0.0145182	0.0198308	0.118245	0.0719298	0.0366505	0.192711	0.184446	0.258379	0.126802	0.105554	0.232155	0.239277	0.267926	0.288832	0.0767236	0.0193919	0.0299972	0.0210339	0.0116032	0.0276877	0.137439	0.132329	0.203183	0.154388	0.146232	0.25643
	Tissierellia	0	0.00255783	0.00678307	0.0091952	0	0.00886503	0.036494	0.0146095	0.01526	0.13635	0.072137	0.201562	0.158259	0.0830387	0.179679	0.162109	0.0715914	0.141675	0.00537658	0.00196737	0.00782283	0.0105508	0.00645865	0.00414278	0.0274178	0.0122652	0.0101924	0.057197	0.0636121	0.129098	0.0493743	0.039306	0.0998504	0.102608	0.0897442	0.10288	0.00413155	0.00665448	0.0036048	0.0119651	0.00759587	0.0129946	0.0497604	0.0486388	0.0742899	0.0694605	0.0549894	0.117599
	unclassified Firmicutes	0	0.0012776	0	0	0	0	0	0	0	0	0	0.00605311	0	0.00308314	0.00637379	0.00786669	0.00361472	0.00260606	0.000215783	0.00060466	4.47039e-05	0.000295788	5.80786e-05	0	0.000616342	0.000241372	9.46204e-05	0.00123306	0.00127156	0.00352011	0.000691484	0.00122482	0.00185422	0.00301618	0.00290279	0.00384935	0.00221807	3.5853e-05	0.000329408	0.00135206	6.82531e-05	0.000105294	0.000843816	0.00067473	0.00161408	0.002032	0.000943549	0.00442078
Fusobacteria	Fusobacteriia	0	0.00183716	0.00595142	0.00365462	0.00206847	0.00539358	0.0990764	0.00801814	0.0201719	0.102602	0.0304387	0.124336	0.0630886	0.0630287	0.20743	0.103855	0.0622973	0.108195	0.0133659	0.00257562	0.00976979	0.00936425	0.00480102	0.00887935	0.0701827	0.0363657	0.017995	0.0423753	0.0522862	0.118883	0.0354553	0.0296479	0.0702814	0.076689	0.0596273	0.12116	0.00369614	0.00241947	0.0077133	0.00964529	0.00281008	0.0102769	0.0315343	0.0527784	0.0556809	0.100255	0.048768	0.103427
Gemmatimonadetes	Gemmatimonadetes	0	0.0154014	0.000560787	0.00634531	0.00531663	0.002925	0.00561392	0.00657853	0.00358682	0.0111089	0.0135938	0.0207652	0.025074	0.0221275	0.00322749	0.03773	0.0192614	0.0128508	0.00267022	0.00207374	0.000678184	0.00236594	0.000976626	0.00161349	0.00180531	0.00107046	0.000438669	0.0149	0.0160593	0.00635565	0.015975	0.00973068	0.00529002	0.0125098	0.013087	0.00771072	0.00233199	0.00182402	0.00109567	0.00755198	0.00992565	0.002352	0.00496902	0.0060196	0.00567777	0.00861901	0.010127	0.00792324
Gracilibacteria	unclassified Gracilibacteria	0	0.00154906	0.00361485	0	0	0.00517365	0.0359843	0.00387087	0.00220554	0.0463184	0.0121133	0.198706	0.0219421	0.0050999	0.0493187	0.00341173	0.0172665	0.0451925	0.000907563	0.00174586	0.011286	0.00114318	0.00297979	0.0022822	0.103381	0.371694	0.00401404	0.0129497	0.00695526	0.0251315	0.0190826	0.0269304	0.207682	0.0102297	0.00555688	0.0154491	4.98481e-05	0.000170776	0	0.0540516	0.00304566	0.0370314	0.109917	0.0792867	0.0198938	0.0337457	0.00596575	0.0352461
Hydrogenedentes	unclassified Hydrogenedentes	0	0.00124608	0	0.0018784	0	0.00126803	0.0173763	0.00505401	0.00307628	0.0181943	0.0392352	0.0363953	0.0249576	0.0394276	0.0267703	0.0727828	0.0493732	0.0137929	0.000651737	0.00061826	0.00108005	0.000791263	0.00102077	0.00294528	0.0141599	0.00421848	0.00109919	0.118307	0.0955879	0.0177163	0.109728	0.210053	0.0176912	0.0782047	0.0885145	0.0204003	4.44138e-05	0.000780016	0.000422744	0.000888139	0.000459832	0.00066544	0.0863156	0.111973	0.0147066	0.216631	0.18811	0.0207678
Ignavibacteriae	Ignavibacteria	0.0239307	0.00849234	0	0.0120133	0.0129403	0	0.0279421	0.0296535	0.0235045	0.0760735	0.126628	0.15946	0.120361	0.206687	0.110797	0.0819129	0.094431	0.0542384	0.00214811	0.00708491	0.00194227	0.00490609	0.00364234	0.00188179	0.032293	0.0219702	0.0149782	0.105182	0.185782	0.123884	0.169304	0.235157	0.123946	0.153125	0.154207	0.0597802	0.000378725	0.000678808	0.00170348	0.00486964	0.0157012	0.00358691	0.0923521	0.110772	0.142163	0.105968	0.193179	0.115055
Korarchaeota	unclassified Korarchaeota	0.00696337	0	0	0.00219378	0	0	0	0	0	0	0.00203963	0.00126556	0	0.00597572	0.0101324	0	0.00149684	0.0186942	0.000291821	7.80883e-05	2.29796e-05	0.000174819	1.72115e-05	4.70239e-05	0.000812087	0.000772815	8.50509e-05	0.00473209	0.00514164	0.00747881	0.00246101	0.00186439	0.00651359	0.00437539	0.00320946	0.00358546	0	0	0	0	0	0.00032999	0.0015291	0.00162095	0.0022476	0.00381299	0.00136053	0.00700329
Latescibacteria	unclassified Latescibacteria	0.0424835	0.00439937	0.000929486	0.00162988	0.00996847	0	0.101927	0.0198774	0.0146038	0.197673	0.224915	0.0982054	0.330536	0.374962	0.0797542	0.36788	0.366876	0.0807269	0.0022114	0.00327606	0.000425187	0.0029584	0.00449932	0.000806136	0.0575215	0.0280875	0.0039955	0.416106	0.441713	0.15589	0.234954	0.253129	0.134648	0.452535	0.443976	0.0667375	0.000322738	0.00400383	0.00118366	0.0606374	0.120233	0.00192956	0.281815	0.375298	0.0776633	0.405062	0.510939	0.137275
Lentisphaerae	Lentisphaeria	0	0.00498344	0.00231918	0.00261891	0.00230457	0.0618138	0.0660996	0.0295285	0.00198811	0.135856	0.123939	0.064823	0.100525	0.180038	0.0375495	0.12331	0.210526	0.0192491	0.0127201	0.0221265	0.00138826	0.0124472	0.0285846	0.00201847	0.0680938	0.0384938	0.0222249	0.102288	0.446044	0.0305686	0.145072	0.635387	0.0520489	0.128752	0.322299	0.0165183	0.0012089	0.0118804	0.00214892	0.101816	0.0701344	0.00404483	0.141726	0.407834	0.0353936	0.0800145	0.319774	0.0173366
Marinimicrobia	unclassified Marinimicrobia	0.0329844	0.038201	0.0232283	0.0199498	0.00747293	0.0167314	0.00750982	0.0284145	0.0730267	0.114419	0.181206	0.348952	0.169141	0.669541	0.379104	0.347444	0.149474	0.0698735	0.00951546	0.00653423	0.00570558	0.0102094	0.00807299	0.00397374	0.0324509	0.0487961	1.04289	0.133586	1.43935	1.28255	0.195258	0.161735	1.69314	0.182363	0.430708	0.21067	0.00855308	0.00384972	0.00286893	0.00848973	0.00116603	0.00681833	0.165532	0.235513	0.664291	0.168033	0.644218	1.08453
Melainabacteria	Melainabacteria	0	0	0	0.0112565	0	0	0.00619744	0.00168024	0	0	0	0.010646	0.00650414	0.00522417	0.0273897	0.00609707	0.00108017	0.00659828	0.000976277	2.42388e-05	0.000945186	0.00144692	0.000156153	0.000656089	0.00332965	0.00187789	0.000460281	0.00180736	0.00276188	0.0091564	0.00277428	0.0021655	0.00641663	0.00361753	0.00308698	0.00773698	0.00125214	0.000457993	0.00357774	0.00924632	0.00105584	0.00114447	0.0012185	0.00203062	0.0375237	0.0036808	0.00804975	0.00755394
	unclassified Melainabacteria	0	0	0.00149083	0.00565917	0	0.00060887	0.00774233	0.000484313	0	0	0.00773345	0.0116523	0.00667312	0.0458565	0.0101121	0	0.00808946	0.00382879	0.000428724	0.000182865	0.000215745	0.000665061	0.000800419	0.00075956	0.000356607	0.000415909	0.000180987	0.00565538	0.00387056	0.00726593	0.00531384	0.00206264	0.00986652	0.00514215	0.00487944	0.0097647	0.000291474	0.000529151	0.00241867	0.014101	0.000625848	0.00266703	0.0029211	0.00363145	0.00532975	0.00441116	0.0076033	0.0119421
Micrarchaeota	unclassified Micrarchaeota	0	0	0	0	0	0	0	0	0.00278111	0.0186669	0	0.012299	0	0	0.0258301	0	0	0.00869945	0	0	0	0	4.37568e-05	6.48769e-05	0.00204582	0.000743804	0.000919782	0.0027431	0.00406125	0.0244277	0.00317968	0.00117026	0.0136778	0.00357167	0.00469868	0.00617511	0	0	0	0	0	0.000303577	0.00411268	0.00330412	0.00684472	0.00506114	0.0012494	0.012698
Microgenomates	unclassified Microgenomates	0.00643179	0.000723304	0.00752019	0.00230479	0.00316919	0.00482007	0.0127191	0.0048989	0.00667281	0.323098	0.0386213	1.94657	0.531597	0.18722	1.43501	0.264793	0.281594	0.836179	0.0012425	0.000905038	0.00236944	0.00164511	0.00103097	0.00343801	0.00293151	0.00142673	0.00362952	0.589251	0.166149	0.730895	0.253595	0.0333598	0.949544	0.382786	0.141977	0.382911	0.00170175	3.82784e-05	0.00209388	0.00575581	0.00189175	0.00437187	0.0248079	0.010649	0.023275	0.0789096	0.0130209	0.862834
Microsporidia	unclassified Microsporidia	0	0.00202455	0.000620487	0	0.000915381	0	0	0	0	0	0	0	0	0	0.0192026	0	0.0043857	0.0057695	0.00267319	0.00158474	0.00559407	0.00295451	0.00275737	0.00482107	2.24866e-05	0	3.96835e-05	0.000654132	0.00102514	0.00652777	0.000323262	0.000356233	0.00229535	0.00102536	0.000712515	0.00417634	0.00356162	0.00343546	0.0108796	0.000667932	8.17702e-05	0.00245925	0.000364987	0.000227627	0.00114209	0.00120939	0.000121568	0.00231453
Mollusca	Gastropoda	0.00424604	0.000957108	0.00177166	0.113797	0	0.003982	0	0	0	0.00374512	0.00159523	0.00330991	0.00457768	0.000845052	0	0	0	0	0.0236701	0.0161333	0.000395767	0.0100976	0.00302404	0.00120425	0.000565557	0.000172156	0.000633751	0.0014753	0.000884214	0.00999522	0.00188088	0.00128652	0.00344841	0.00158586	0.00109504	0.00725499	0.013937	0.00886147	1.77938e-05	0.00740424	0.00139699	0.000633374	0.00626727	0.00292109	0.0118577	0.00182679	0.00258933	0.00393443
Mucoromycota	Glomeromycetes	0.00489648	0	0.0015005	0	0	0.000504156	0	0	0	0	0.00159765	0	0	0.000995362	0.00884685	0	0.00429547	0.0159468	0	0	0	0	0	0	0	0	0	0	0	0	0	0	0	0	0	0	0	0	0	0	0	0	0	0	0	0	0	0
	unclassified Mucoromycota	0.0672927	0.00618311	0.0147302	0.0323554	0	0.00649896	0	0.00193665	0.00103583	0.0122606	0.00546075	0	0.0218632	0.00269967	0.00628583	0.00776237	0.00929954	0.0107901	0	0	0	0	0	0	0	0	0	0	0	0	0	0	0	0	0	0	0	0	0	0	0	0	0	0	0	0	0	0
Nanoarchaeota	unclassified Nanoarchaeota	0	0	0	0	0	0	0	0.00179238	0.0207108	0.0505297	0.0142895	0.241623	0.0244769	0.0433852	0.0915681	0	0.0176065	0.0354024	0	0	6.97177e-05	0	9.70653e-05	0.000120086	0.00651513	0.00236278	0.0605281	0.2707	0.153249	0.659966	0.775608	0.343243	1.23823	0.177439	0.0424397	0.139747	0	0	0	7.18058e-05	0.000245005	0.000107999	0.237536	0.0196079	0.605512	0.682018	0.0734739	0.951116
Nematoda	Chromadorea	0	0	0	0	0	0	0.00229609	0	0	0.0026185	0	0.00672604	0	0	0	0	0.000980645	0	0.00446592	0.00325913	0.00182954	0.00185168	0.00130447	0.00206687	3.98307e-05	0.000119268	8.52989e-05	0.000682179	0.000803405	0.0014097	0.000110744	7.98852e-05	0.00199512	0.000227853	0.000601505	0.00372737	0.0036376	0.00171275	0.0014899	0.00383399	5.47359e-05	0.00304016	9.65326e-05	0.000117696	6.49943e-05	0	2.85055e-05	0.00367349
Nitrospinae	Nitrospinia	0	0.000753952	0.000281361	0	0.00108943	0.00351381	0.0177472	0.016437	0.00176922	0.0463884	0.103516	0.0230495	0.0474475	0.0611333	0.0164013	0.100695	0.0408219	0.00906776	0.000677924	0.00163302	0.000496324	0.00240378	0.00181247	0.00106741	0.0128387	0.0061757	0.00103568	0.108945	0.0933615	0.0241396	0.0914932	0.178707	0.0403141	0.0418685	0.0769415	0.0130719	0.00086731	0.00276606	0.000748766	0.00207432	0.00176128	0.00380736	0.0699156	0.0599013	0.0136033	0.198421	0.129517	0.0222901
	Nitrospira	0.00627991	0.00916993	0.0029667	0.0377054	0.00366467	0.0107683	0.0882463	0.020047	0.163864	0.300011	0.259208	0.526904	0.312094	0.270441	0.20271	0.23679	0.161707	0.115966	0.00855927	0.0123683	0.00851176	0.0119449	0.00796	0.00593316	0.112822	0.133733	0.0481307	0.341541	0.334792	0.169199	0.289579	0.327533	0.199231	0.213337	0.237012	0.136695	0.00689652	0.0103563	0.00847651	0.0144785	0.0100272	0.00811073	0.259001	0.231506	0.132315	0.540593	0.507356	0.168107
	unclassified Nitrospirae	0	0	0.000606115	0	0	0	0.00761266	0.00490496	0.00380722	0.0232349	0.0538331	0.0967244	0.0138265	0.0322231	0.0268278	0.0178198	0.0243354	0.0308314	0.000871222	0.000520572	0.000530565	0.0021792	0.000679307	0.000679849	0.0108957	0.0124506	0.00179644	0.0261063	0.0327072	0.0496899	0.0379075	0.0282427	0.0411577	0.0332839	0.0269948	0.0399889	0.000463661	0.000216594	0.00046356	0.000494871	0.00133577	0.00641307	0.0452517	0.0382713	0.00869517	0.0386678	0.035107	0.0426374
Omnitrophica	unclassified Omnitrophica	0	0.000649747	0	0.00166268	0	0.00507116	0.028206	0.0189071	0.0151276	0.181778	0.340381	0.883459	0.266864	0.259472	0.339137	0.100288	0.213187	0.149027	0.000692649	0.00136501	0.00154235	0.00226718	0.00180711	0.00189636	0.0685648	0.0538611	0.0292183	1.51941	1.6538	2.03506	2.12996	2.969	5.13134	0.73441	0.475656	0.24903	0.000230925	0.000549476	0.00201219	0.00171144	0.00450951	0.0100877	3.15432	2.68585	1.39851	1.49475	1.61082	4.38997
Parcubacteria	unclassified Parcubacteria	0.0732025	0.0508589	0.152138	0.220898	0.0155293	1.51252	0.0183645	0.0429116	0.0417352	0.70279	0.160799	11.3925	0.70436	0.296831	4.09426	0.476005	0.672748	3.09026	2.08797	0.979505	4.65316	2.66099	1.65661	4.50148	0.171785	0.0864435	0.23489	0.58982	0.705363	3.02196	1.10372	0.476252	7.02889	1.40823	0.870612	2.2504	0.00106801	0.00127523	0.00386556	0.722729	0.0911715	1.76095	0.190336	0.104022	0.742594	0.636138	0.157351	5.3992
PER	unclassified PER	0	0	0.00109308	0.0108971	0.000671226	0.0494785	0.0236406	0.00691925	0.00114137	0.011314	0.00110737	0.0629577	0.00839304	0.00330919	0.0435711	0	0.00474399	0.00524046	0.0074948	0.000428884	0.000152814	0.00652089	0.00289655	0.0182333	0.00538244	0.0032961	0.00247554	0.00581783	0.00428917	0.00919508	0.00934523	0.00908385	0.0269181	0.0025676	0.00242929	0.0044802	0.000162895	2.89724e-05	8.51667e-05	0.0376689	0.00280174	0.0767814	0.0754838	0.0211215	0.00957807	0.0304805	0.00415045	0.0157674
Phaeophyceae	unclassified Phaeophyceae	0	0.0292596	0.00154113	0.0039271	0.00250682	0.00245461	0	0	0	0	0	0	0	0.00279554	0.015948	0.00788215	0.00290743	0.00406091	0.110281	0.0739283	0.00245014	0.0105774	0.0318733	0.0103662	0.00138195	0.000325028	6.23293e-05	0.00314594	0.00113094	0.00382362	0.000424522	0.00391226	0.00272968	0.0014191	0.00184344	0.00500641	0.224128	0.262296	0.000290048	0.0179187	0.0172025	0.00213934	0.0002809	0.000167727	0.00124473	0.00200646	0.00307947	0.00190167
Placozoa	unclassified Placozoa	0.00853202	0.00138181	0	0.00561375	0	0.00129476	0	0	0	0	0	0	0	0.0029423	0	0	0.0030481	0.00139413	0.0111842	0.00402029	0.0191687	0.0106135	0.00362164	0.0166848	0.010736	0.00161221	3.59219e-05	0.00114722	0.000704344	0.00317531	0.0012216	0.000874183	0.000972318	0.00212981	0.00122228	0.00532932	0.0311871	0.0223261	0.0159655	0.00734421	0.00243211	0.00181851	0.00119888	0.00437556	0.00035058	0.00372843	0.00342096	0.00105042
Planctomycetes	Phycisphaerae	0	0.00527591	0.00031812	0.0226619	0.00472203	0.00308668	0.00827689	0.00420728	0.000488112	0.0843291	0.0493365	0.0228913	0.11635	0.0559968	0.02288	0.126625	0.0835609	0.0118749	0.00193509	0.00196139	0.0248924	0.00356117	0.00268475	0.000774683	0.100862	0.00648306	0.0096283	1.65954	0.087724	0.0233806	0.196436	0.206043	0.0255349	0.7691	0.0819216	0.0152846	0.000755699	0.00227822	0.000872844	0.00636735	0.00566656	0.000936976	0.148167	0.112303	0.0219145	0.290135	0.142594	0.0345054
	Planctomycetia	0.140103	0.184966	0.137953	10.3415	4.75564	0.0457311	0.234852	0.0397814	0.0402146	1.46605	0.758533	0.572477	1.28885	0.660653	0.350011	0.770585	0.812208	0.311933	1.44572	0.283023	0.147457	2.33325	0.442955	0.125197	0.23413	0.138283	0.0286202	1.95308	1.07572	0.6252	2.36601	1.38713	0.640133	1.46574	1.0811	0.426667	0.183501	0.180093	0.153085	2.41482	1.17332	0.219348	0.877988	1.15355	0.355301	1.10471	1.55062	0.658388
Poribacteria	unclassified Poribacteria	0	0.00121193	0	0.00106724	0	0	0	0	0	0.00342484	0.00507311	0	0	0.00485029	0	0.0189365	0.0173492	0.00906384	0.000521574	0.000473233	1.37971e-05	0.00153717	0.000819512	2.22745e-05	0.00191696	0.00136617	0.000118451	0.0124232	0.0165445	0.00815585	0.0128288	0.0272287	0.00880579	0.0123269	0.0149366	0.00636101	0.000236896	0.00108202	0.00015248	0.000177603	0.00234703	0.00126251	0.0142556	0.0689627	0.0061384	0.00793536	0.0521115	0.00934504
Porifera	Demospongiae	0.00371776	0.0100457	0.000596165	0.657434	0.00796285	0	0	0	0.000845279	0	0.00259633	0.00227035	0.00588827	0.00189249	0.0123247	0	0.00722294	0	0.144567	0.0867908	0.000803348	0.0266316	0.0128629	0.000178363	0.0017554	0.000238856	0.00163871	0.00377669	0.00173309	0.0117066	0.00186348	0.00156068	0.00644914	0.00252015	0.0020236	0.0128928	0.126971	0.0456441	0.00259914	0.0266314	0.00257932	0.00106089	0.00147202	0.00245535	0.00502019	0.00129271	0.00151289	0.00512164
Proteobacteria	Acidithiobacillia	0	0.0117462	0.0148213	0.00326241	0.00338997	0.000413128	0.0330441	0.00627243	0.000748536	0.0224736	0.0143802	0.0362943	0.0336995	0.0156524	0.0147402	0.0148331	0.0211628	0.00910851	0.00582192	0.00265936	0.00421818	0.00807984	0.00599153	0.0095386	0.0219554	0.0335863	0.0277966	0.0174695	0.0247865	0.0171886	0.0160325	0.00995823	0.00854018	0.014406	0.0168846	0.0279899	0.00287428	0.0104157	0.00194802	0.00403707	0.00414258	0.00364587	0.0132298	0.0110253	0.00879387	0.0136522	0.0174897	0.00701405
	Alphaproteobacteria	1.80353	11.1509	10.4354	1.1666	5.11027	10.659	1.2678	1.17082	0.490355	3.53842	0.782829	1.08193	1.40512	1.13671	1.55106	0.931194	1.30568	1.19364	5.2604	12.7564	15.3063	5.414	14.3955	14.2663	1.6495	1.12644	0.537056	1.61742	0.802744	1.73845	3.36308	0.604924	1.45133	1.40811	1.0826	1.73896	2.53215	11.3584	16.142	10.2511	12.2809	6.54337	1.1487	0.900428	1.52814	1.38535	0.755395	1.60535
	Betaproteobacteria	1.3308	4.19774	1.77921	1.4346	1.29782	1.19066	0.899987	0.449979	0.154631	0.87338	0.695839	0.515196	1.19393	0.656137	0.769425	0.739458	0.926821	0.513139	1.47419	4.79052	2.67715	1.73406	4.26417	2.84898	0.987736	0.87084	0.419647	0.748352	0.587353	0.916741	0.682005	0.569271	0.732462	0.723442	0.643497	0.810628	1.14622	4.62362	3.0746	0.768193	0.714436	1.61705	0.806679	0.770408	0.909011	0.752698	0.566307	0.889571
	Deltaproteobacteria	0.192894	0.219525	0.128664	0.259505	0.158682	0.161854	25.2286	4.6631	0.382162	38.5164	32.7112	2.6097	34.326	23.1617	2.51044	20.3851	17.1149	2.0414	0.244427	0.216346	0.253	0.371635	0.305089	0.271675	20.1504	13.7774	0.430255	27.6123	24.1094	3.67789	30.4254	32.8565	3.56274	12.4246	16.5132	2.37944	0.269144	0.225782	0.250495	0.526069	0.483967	0.425715	35.7183	16.7126	2.89882	34.4078	26.3732	3.23667
	Epsilonproteobacteria	0.0263446	0.0214645	0.0381516	0.033106	0.0215429	0.0726607	0.231191	0.181996	0.218101	0.0871602	0.116736	0.192636	0.131498	0.1802	0.254715	0.222149	0.13585	0.193076	0.0815484	0.0518891	0.0588739	0.0636742	0.0325777	0.0610121	0.249809	0.165184	0.102894	0.103903	0.127334	0.167157	0.0961174	0.0935541	0.121676	0.128578	0.144394	0.273056	0.0622816	0.0462923	0.102473	0.192367	0.0137846	0.383503	0.11321	0.192773	0.315488	0.129269	0.164392	0.161104
	Gammaproteobacteria	5.06963	2.30227	1.27897	3.25575	1.52787	1.14314	3.64543	2.35709	1.8329	2.59428	2.26709	1.72333	3.22831	1.87562	1.5471	1.75214	1.93746	1.3598	5.03235	5.35589	1.92893	5.21716	5.88759	2.44831	3.39914	2.77345	1.80139	3.05383	1.6502	1.81409	3.01871	1.57527	1.68997	2.13142	1.79939	1.72771	5.2056	4.88916	2.71224	2.70391	4.67764	5.42179	2.07261	2.4244	2.4299	3.26774	2.0068	1.90603
	Hydrogenophilalia	0	0.00166728	0.000946899	0	0.00125623	0.000855537	0	0	0	0	0	0.00422084	0.00848316	0	0	0	0.00198252	0	0.000234898	0.000725618	0.000399139	3.51051e-05	0.000504683	0.000290626	0.000558513	0.000221887	2.1571e-05	0.000921373	0.00188192	0.00285476	0.00143268	0.00222271	0.00271152	0.000964571	0.00707269	0.00170575	5.00829e-05	0.000720777	0.000175235	0.000292455	0.000278158	0.000499157	0.000115301	0.00123799	0.000112851	0.00112281	0.00295467	4.60537e-05
	Oligoflexia	0.0383431	0.0485479	0.0189416	0.0508709	0.0104503	0.0195752	0.0288007	0.0348802	0.0495591	0.0682048	0.090123	0.0991827	0.171702	0.0530194	0.102149	0.04953	0.0831051	0.0821738	0.129212	0.0301443	0.0583798	0.157087	0.0409392	0.0579179	0.0362835	0.0238688	0.00707223	0.0469261	0.0685313	0.0955046	0.0461077	0.0371247	0.0915637	0.056831	0.068977	0.0729291	0.054732	0.0172992	0.0219406	0.19855	0.0177772	0.196752	0.0463458	0.0717267	0.0583425	0.0490566	0.0652199	0.0817154
	unclassified Proteobacteria	0	0.00148426	0	0.00129179	0	0	0	0	0	0	0	0	0	0	0	0	0	0	0.000769433	0.00100208	0.00251905	0.00072831	0.000550091	0.00351565	0.000436373	0.000176546	0.000246685	0.00289584	0.00194471	0.00343236	0.0029542	0.00140578	0.00174731	0.00151637	0.00207602	0.0035537	0	0	0	0	0	0	0	0	0	0	0	0.0012629
	Zetaproteobacteria	0	0.00198514	0.00257509	0.00268072	0.000724408	0	0.0255273	0.00806111	0.000935181	0.0375327	0.0443502	0.0136673	0.0516463	0.0400616	0.0139959	0.0253542	0.0242466	0.0173557	0.00292796	0.0127981	0.005686	0.00587871	0.00719344	0.00841035	0.0119338	0.00177862	0.00315356	0.0176109	0.0296833	0.0163877	0.0151673	0.0239892	0.00794756	0.014056	0.0178123	0.00557799	0.00321561	0.00381265	0.0122198	0.00450595	0.00630558	0.00815175	0.00915769	0.0111022	0.00522632	0.0198571	0.0154375	0.0200908
Retro-transcribing viruses	unclassified Retro-transcribing viruses	0	0	0	0.00227199	0	0	0	0	0	0	0	0	0	0	0	0	0	0	0	0	0	0	0	0	0	0	0	0	0	0	0	0	0	0	0	0	0	0	0	0	0	0	0	0	0	0	0	0.000125567
Rhodothermaeota	Rhodothermia	0	0	0	0	0	0	0	0	0	0	0	0	0	0	0	0	0	0	0	0	0	0	0	0	0	0	0	0	0	0	0	0	0	0	0	0	0	0	0	0	0	0	0	0	0	0	0	0
Saccharibacteria	unclassified Saccharibacteria	0	0	0.00421431	0.0110648	0.00215711	0.00562656	0.0162403	0.0107167	0.000508633	0.0303178	0.0032424	0.146423	0.06939	0.0308134	0.121014	0.0258024	0.0286021	0.0817286	0.00349397	0.00371862	0.00453501	0.00537272	0.00351417	0.00766075	0.00304454	0.00273579	0.0018952	0.0247212	0.0152532	0.0507608	0.0225289	0.00843714	0.0661056	0.0235316	0.0122558	0.0371866	0.00115707	0.000573124	0.000734121	0.00494994	0.00258856	0.00842374	0.00863494	0.0180825	0.0193766	0.0192432	0.0166837	0.054495
Spirochaetes	Spirochaetia	0.0121705	0.0323273	0.0212213	0.0519958	0.0367957	0.0211402	0.253116	0.091001	0.0499007	1.35265	0.864144	0.421665	0.959711	0.654961	0.300429	0.509286	0.575958	0.229089	0.0470833	0.0509545	0.0621497	0.0520836	0.0382574	0.0449998	0.594197	0.284508	0.20169	0.766983	0.998448	0.396588	0.720351	0.857982	0.488717	0.491711	0.700137	0.279904	0.0595777	0.0523757	0.0512515	0.057029	0.0364946	0.0604406	0.749815	0.62145	0.376704	0.732713	1.0221	0.406706
ssDNA viruses	unclassified ssDNA viruses	0	0.0180538	0	0	0	0	0	0	0	0	0	0	0	0	0	0	0	0	0.00433472	0.00154991	0.00089458	0.00105086	0.000259927	0.00343137	0	0	0	0	0	6.44251e-05	0	1.26335e-05	0	0.000439207	0.0017298	0.000347467	0.00232417	0.000283634	0.00145324	0.00926811	0.00013264	0.000327701	0	0	0	0	0	0.000177357
ssRNA (+) viruses*	unclassified ssRNA (+) viruses	0	0	0	0	0	0	0	0	0	0	0	0	0	0	0	0	0	0	0	0	0	0	0	0	0	0	0	0	0	0	0	0	0	0	0	0	0	0	0	0	0	0	0	0	0	0	0	0
ssRNA viruses*	unclassified ssRNA viruses	0	0.00591787	0	0	0.00219659	0	0	0	0	0	0	0	0	0	0	0	0	0	0.00243951	0.00257036	9.00007e-05	0.00419267	0.00161909	0.000129084	0	0	0	0	0	5.65716e-05	0	0.000165914	5.64874e-05	1.74049e-05	1.68284e-05	5.598e-05	0	0	0.000128864	0.000508938	0	0	0	5.88332e-05	0	0	0	0
Streptophyta	Bryopsida	0.00296496	0.0397012	0.000651166	0.0180333	0.0125607	0	0	0	0.00124886	0	0.00198891	0	0	0.000997729	0.0106568	0	0.00240981	0.0165716	0.0448271	0.108196	0.000234748	0.120478	0.089104	0.000334737	0.000100885	0.00024579	1.62454e-05	0.00753201	0.00285848	0.00627401	0.000671514	0.000581846	0.00125367	0.000415241	0.00101058	0.0011573	0.0477724	0.114458	0.000174641	0.0147275	0.0461395	0.000144527	0.000805821	0.000758877	0.000446099	0.0014817	0.00152556	0.0011826
	Liliopsida	0	0.0244882	0.0310382	0.0277384	0.00366555	0.00487067	0	0.00079951	0	0	0	0.0060359	0.00791987	0	0.0118544	0.0221245	0	0.0148629	0.0762576	0.0238038	0.0265116	0.0289543	0.0154784	0.0174863	0.00151497	0.000617172	0.000814455	0.00342099	0.00421879	0.00562759	0.00224907	0.00313975	0.00607804	0.00219827	0.00574782	0.00555687	0.0874856	0.0350236	0.0341835	0.0473056	0.0133093	0.00190112	0.00290959	0.00280304	0.00230055	0.00204803	0.0033553	0.00535641
	Lycopodiopsida	0.0201175	0.000830135	0	0.0165196	0.00553661	0.00101436	0	0	0	0	0	0	0	0	0.00444203	0	0	0	0.0111301	0.0110245	0.000159928	0.0148263	0.00451277	9.94629e-05	0.000132925	2.48117e-05	0.000237901	0.000325857	0.000192264	0.000909652	0.000249767	0.000209075	0.0005568	0.000331878	0.00056848	0.000870974	0.00722754	0.0046789	0.000132637	0.0049328	0.000303134	0.000320903	0.00111908	0.000263223	0.000247589	0.000422543	0.000318427	0.000446239
	unclassified Streptophyta	0.0138607	0.114266	0.013038	0.0388798	0.0359206	0.00482895	0.00549989	0.000804966	0	0.00700982	0.00602349	0.0102357	0.00579439	0.00655318	0.0138336	0.00330355	0.00979716	0.0287032	0.300793	0.311328	0.00815198	0.159333	0.0929857	0.013959	0.00292663	0.000846398	0.000874279	0.00695277	0.00780017	0.0161045	0.0108155	0.00938402	0.0227847	0.014493	0.00763216	0.023298	0.390339	0.315981	0.0115487	0.178415	0.0881763	0.0160402	0.0177218	0.0177001	0.0171513	0.00767704	0.0191094	0.0258032
Synergistetes	Synergistia	0.00843924	0.00377764	0.00657857	0.00166646	0.00370665	0.00302681	0.0477529	0.0228779	0.0180708	0.0741355	0.0858672	0.0834813	0.136903	0.113974	0.0963139	0.149467	0.104326	0.0680702	0.00793801	0.00708409	0.0019278	0.0032888	0.00419428	0.00420897	0.0249863	0.010864	0.0021131	0.0890779	0.131644	0.0750749	0.0735164	0.0852727	0.0422477	0.125009	0.141885	0.0526803	0.0124083	0.00443723	0.0057859	0.0118743	0.0147368	0.0166438	0.0866745	0.121337	0.031268	0.0685994	0.149617	0.0533314
	unclassified Synergistetes	0	0	0	0	0.00273325	0	0	0	0	0.00494199	0.00168339	0	0.00654544	0.0010865	0.00394133	0.00861627	0.00272285	0	2.77106e-05	4.33416e-05	0	0.00014053	4.42842e-05	0	0.000777352	0.000148536	0.000143018	0.00275209	0.00490215	0.00132506	0.00497222	0.00156915	0.00181583	0.00391419	0.00528041	0.00123541	0	0	0.000249084	0.000272029	3.599e-05	0.000119574	0.00149334	0.00121117	0.000496731	0.00265656	0.00170756	0.00247256
Tenericutes	Mollicutes	0	0.00422774	0.00743561	0.0015605	0.0020999	0.00325696	0	0.00442731	0.00654729	0.0317451	0.0153099	0.129479	0.0129782	0.00975348	0.130283	0.047896	0.0291209	0.0950677	0.00988871	0.00404794	0.00431063	0.00933188	0.00549042	0.00989432	0.0125874	0.00659051	0.0559011	0.0115558	0.018872	0.098343	0.018181	0.0811414	0.824587	0.0661894	0.0380561	0.0821847	0.0148423	0.00900496	0.00267201	0.0162707	0.00697364	0.00673323	0.057204	0.0761945	0.924714	0.0343906	0.148062	1.15289
	unclassified Tenericutes	0.0125862	0.0349635	0.187975	0	0.0303677	0.0193288	0.00189813	0	0.019028	0.0220493	0.0392238	0.418204	0.0108002	0.00767648	0.154385	0.0137513	0.0334772	0.054679	0.0470621	0.00901094	0.0638521	0.0730632	0.0273594	0.0577126	0.0996817	0.0535698	0.354125	0.00584635	0.0222453	0.152475	0.0121265	0.125565	0.777581	0.0421538	0.13031	0.43089	0.0525902	0.00580523	0.0634664	0.0251924	0.00227235	0.0235728	0.272593	0.276995	2.44669	0.0240417	0.0411141	0.609214
Thaumarchaeota	Nitrososphaeria	0	0	0	0	0	0.000252715	0	0	0	0.0140112	0.00169305	0.0372205	0.00859958	0.00526323	0.0301601	0.0228003	0.010133	0.0695024	0.000472662	0.000147175	0.000149687	9.86935e-05	0.000184007	0.000446984	0.000859221	0.000548884	0.00046199	0.00538161	0.010258	0.0258207	0.00592863	0.00291821	0.0169139	0.00996432	0.0074952	0.0297575	0.000271045	0.000113201	0.000336059	0.000777552	0.000284388	0.00201485	0.0033581	0.00368708	0.00728224	0.00560707	0.00536511	0.0239102
	unclassified Thaumarchaeota	0	0	0	0	0	0.00154398	0.0061259	0.00477039	0.00271417	0.0216756	0.0201233	0.0381793	0.013872	0.0248547	0.0997674	0.0071828	0.0212279	0.0423799	0.00229056	0.00227869	0.00212396	0.000517229	0.00266823	0.00367695	0.00457701	0.0029195	0.00171324	0.0139924	0.019997	0.0562742	0.0119162	0.00800193	0.0370857	0.0227476	0.0263904	0.0545606	0.000866203	0.000239793	0.00196062	0.00212689	0.000520631	0.00903688	0.0173322	0.0557642	0.15129	0.0233722	0.00908497	0.0438979
Thermodesulfobacteria	Thermodesulfobacteria	0	0.00116464	0.0039233	0.00442288	0	0.00443972	0.0201909	0.00506492	0.0106989	0.130312	0.081445	0.126832	0.143771	0.0964566	0.0788466	0.079726	0.0670462	0.0634159	0.00123984	0.00223776	0.00155339	0.00659256	0.00196869	0.0351284	0.0175164	0.00998353	0.00304643	0.118129	0.098823	0.0758246	0.145715	0.0504664	0.0675938	0.0708042	0.0762497	0.0453953	0.00120195	0.00665566	0.00891	0.00372976	0.00185577	0.00217701	0.0698074	0.103394	0.0297294	0.220709	0.0840861	0.0658998
Thermotogae	Thermotogae	0.0117146	0.000977248	0.00480859	0.0139459	0.000702652	0.00874857	0.028622	0.00951411	0.0099846	0.168691	0.127808	0.173608	0.185112	0.141128	0.123458	0.391708	0.220709	0.124242	0.00339759	0.00205054	0.00461397	0.00970927	0.00465058	0.00555565	0.0342817	0.0201953	0.0144413	0.137793	0.18387	0.151834	0.115695	0.0859183	0.132133	0.26789	0.197509	0.16734	0.00335773	0.00849142	0.00299364	0.00704359	0.0193905	0.00824927	0.0732505	0.071531	0.064456	0.0874544	0.125125	0.13801
	unclassified Thermotogae	0	0	0	0	0	0	0	0	0	0	0	0	0	0	0	0	0	0.00109722	0	0	0	0	0	0	2.5712e-05	0	0	0.000232607	8.13246e-05	8.28608e-05	0	0	0.000232922	0.000992674	0.000474196	0.000154324	0	0	0	0	0.000197417	0	0.000352856	0.000120482	0	0	0	7.21979e-05
unclassified Bacteria	unclassified Bacteria	0.00316307	0.00194828	0	0.0065662	0.000677672	0	0	0	0.000736321	0.00315512	0.00372531	0.0145276	0	0.00225466	0.00857282	0.0121439	0.00542473	0.00845531	0.0216149	0.032366	0.00109021	0.0013903	0.0518014	0.00274868	0.00589897	0.00226925	0.00480924	0.00597562	0.00409165	0.00602191	0.0119264	0.00918279	0.0222845	0.0139015	0.0157558	0.0129252	0.00130108	0.0582062	0.00608395	0.00691493	0.0158666	0.00815403	0.0114989	0.00828681	0.0249094	0.00327702	0.00583518	0.0178861
unclassified Eukarya	Cryptophyta	0	0	0	0	0	0	0	0	0	0	0	0	0	0	0	0	0	0	3.11372e-05	3.17463e-05	0.000568414	0.00023797	0	0	0	0	0	7.44351e-05	0.000144802	0.000751204	0	0	0	3.1521e-05	3.39551e-05	0	0.000242937	0	0	0.000267831	0	0	0	0	0	0	0	0
	Heterolobosea	0.00448706	0.000809119	0.00246757	0	0	0.00653942	0	0	0	0.00270559	0	0	0	0.00164986	0.00323088	0	0.00127258	0.0101544	0.0126951	0.0097853	0.00390264	0.00587496	0.00297198	0.012284	0.000387475	0.000195362	0.000271997	0.00119716	0.00197799	0.00500921	0.000613459	0.000872058	0.00428535	0.00237149	0.00150113	0.00708341	0.00942435	0.011062	0.002507	0.000843151	0.00400798	0.00113338	0.00198598	0.00341967	0.0007566	0.000588147	0.000354094	0.00494213
	Oligohymenophorea	0.00316967	0.00795897	0.00700224	0	0	0.00312265	0	0.000559475	0.00136173	0	0	0.00803489	0.00558409	0.00498983	0.00698309	0	0.00973082	0.00759144	0.0266025	0.0120859	0.0269066	0.0257272	0.00655747	0.00832895	0.00110864	0.000939233	0.00145118	0.00322159	0.00300141	0.00661269	0.00286622	0.00394851	0.00771973	0.00308806	0.00474503	0.00744906	0.0191812	0.0145415	0.00119147	0.00469338	0.00155491	0.00514203	0.00432878	0.00331348	0.0200697	0.00604454	0.00356925	0.00220974
	Oomycetes	0.0283586	0.0103234	0.0172927	0.0282225	0.00156969	0.00970818	0	0	0	0.0117608	0	0	0.00662055	0.00570588	0.00752067	0.00302922	0.00613865	0.0128805	0.0832955	0.0671372	0.0366137	0.0504784	0.0334219	0.0316677	0.000625895	7.92262e-05	0.000133539	0.00370406	0.00279102	0.00441296	0.00175517	0.00206983	0.00375521	0.00379335	0.00393997	0.00537983	0.117834	0.115013	0.00275783	0.0339958	0.00849856	0.00751515	0.00132676	0.000583975	0.00847239	0.000701633	0.00107141	0.00352702
	Pelagophyceae	0.0340178	0.0932817	0	0.0369564	0.00174454	0.00308636	0.00265828	0	0	0	0	0.0015211	0	0.00362875	0	0.00365515	0.00343292	0.064852	0.169349	0.0488577	0.0219176	0.0901979	0.029072	0.00535203	0.000563168	0.00018372	0.000437374	0.00236983	0.00176601	0.00491476	0.0136165	0.000798819	0.00298707	0.00142818	0.00122916	0.00640319	0.305022	0.262624	0.0110266	0.0851306	0.0320908	0.0160483	0.00181633	0.000765573	0.00769523	0.000465996	0.000526933	0.00298451
	unclassified Eukarya	0.149153	0.079775	0.00822992	0.183614	0.00179611	0.0250916	0.00643667	0.000544928	0.00381792	0.00766725	0.00242002	0.0274737	0.0315781	0.00730366	0.0192364	0.00872832	0.023144	0.0271092	0.443973	0.287539	0.0555596	0.16047	0.0863044	0.0441658	0.00640604	0.00204527	0.00152406	0.0161802	0.024149	0.0798778	0.017015	0.0130958	0.0484551	0.0450489	0.0324651	0.0825293	0.488527	0.288847	0.047056	0.112319	0.0266016	0.0227806	0.015301	0.0109346	0.125061	0.0204375	0.0253324	0.0439916
unclassified Viruses	unclassified Viruses	2.47961	1.74739	8.23806	1.72649	0.313748	5.57621	0.0538786	0.031233	0.00490262	0.00811959	0.00235844	0.0747928	0.0665209	0.0392296	0.390856	0.0438421	0.274737	0.478261	4.01068	1.43252	6.43607	4.43736	1.96047	5.7661	0.0424173	0.0216996	0.0310677	0.173731	0.046205	0.490471	0.023084	0.0147531	0.166859	0.415931	0.246074	0.61719	6.92763	3.67989	10.1514	2.96973	0.179829	3.99159	0.0183268	0.0280781	0.197142	0.101229	0.0490954	0.293257
Verrucomicrobia	Methylacidiphilae	0.00650773	0	0	0	0.000673643	0	0	0.00261674	0.000596581	0.0126432	0.0260552	0.0116925	0.0105824	0.0211061	0.0100648	0.0124569	0.032137	0.00792762	0.000257727	0.000434737	3.54749e-05	0.000412509	0.000675515	0.000227604	0.00258773	0.00178331	0.000351076	0.0147079	0.0286316	0.00501916	0.0140469	0.0200642	0.00799727	0.0131138	0.0270758	0.00628984	0.000120427	0.000174151	4.45588e-05	0.000708158	0.00107722	0.000338911	0.010449	0.0311159	0.00936677	0.0104636	0.0358841	0.00756291
	Opitutae	0.0192954	0.299778	0.11015	0.0272778	0.1144	0.0478109	0.115158	0.0123436	0.00665718	0.0927234	0.145007	0.0454611	0.119482	0.203257	0.0642007	0.115957	0.191287	0.0519889	0.173967	1.29796	0.08688	0.177302	1.57255	0.085046	0.0369846	0.0174974	0.0117072	0.147441	0.23953	0.0503469	0.140691	0.181639	0.0527653	0.131544	0.280992	0.0747346	0.0321053	0.535693	0.038256	3.19375	1.92131	0.390975	0.100615	0.16526	0.0570669	0.0780696	0.241435	0.0527932
	Spartobacteria	0.00324231	0.00638626	0.00326658	0.0267718	0.0121029	0	0.0348329	0.00387505	0.00190852	0.0312534	0.104718	0.0127825	0.0652862	0.111444	0.00847809	0.0505424	0.101118	0.0182181	0.056077	0.0335954	0.000812434	0.187787	0.0493305	0.001627	0.0217226	0.0224389	0.00793545	0.0897494	0.121843	0.0118307	0.0999909	0.12008	0.0173226	0.0621854	0.142213	0.0153312	0.00464734	0.0105207	0.00230868	0.218269	0.175587	0.00308736	0.0533966	0.0857001	0.0149227	0.0237515	0.114167	0.0153366
	unclassified Verrucomicrobia	0	0.132801	0.00602187	0.00518357	0.0352801	0.000961843	0.0105392	0.00272888	0.000963471	0.0114798	0.0458247	0.010844	0.0342181	0.0282523	0.00658354	0.0330583	0.0658533	0.00796811	0.0294484	0.201815	0.00386145	0.0277972	0.222498	0.00432826	0.0108383	0.00173661	0.000380107	0.0722406	0.0328872	0.00404133	0.0212398	0.0259436	0.00341139	0.123576	0.0741594	0.00463773	0.00775904	0.0867689	0.00469676	0.06644	0.253718	0.013368	0.0276657	0.0350461	0.0173141	0.0114167	0.0522422	0.00268084
	Verrucomicrobiae	0.0937426	0.136887	0.129833	0.204739	0.15397	0.0112531	0.104082	0.0247726	0.0239916	0.183427	0.272623	0.130887	0.251926	0.313514	0.0813135	0.0828364	0.417624	0.0662605	0.47034	0.480285	0.023573	2.14405	0.735424	0.0348047	0.0756883	0.0499416	0.0420365	0.629321	0.460873	0.0796971	0.418194	0.325574	0.0864182	0.608278	0.513578	0.0837656	0.0215874	0.120748	0.0137278	6.2923	4.67886	0.0586107	0.108931	0.199537	0.0907987	0.121574	0.362179	0.089991
WS1	unclassified WS1	0	0	0	0	0	0	0	0.000512802	0.00101433	0.00482118	0.00209759	0	0.0057343	0.0149044	0.00687787	0.0316947	0.00110273	0.00384903	0.000598289	0.000223757	0	0.00100636	0.000291619	7.25853e-05	0.00172731	0.000460315	0.000127373	0.0233612	0.0135738	0.00381151	0.0106042	0.0120546	0.00117457	0.0308981	0.016681	0.00211307	0	1.58175e-05	0	0.000103981	0.000546583	8.82611e-05	0.0104378	0.00347527	0.0012012	0.014494	0.00690372	0.00192074
Zoopagomycota	Basidiobolomycetes	0	0.00262001	0.000547521	0	0	0.00135492	0	0	0	0	0	0.00375842	0	0	0	0	0	0.00360745	0	0	0	0	0	0	0	0	0	0	0	0	0	0	0	0	0	0	0	0	0	0	0	0	0	0	0	0	0	0
	Entomophthoromycetes	0	0.00157008	0.00111823	0	0	0	0	0	0	0	0	0.00148459	0	0	0.00473298	0	0.00188034	0	0	0	0	0	0	0	0	0	0	0	0	0	0	0	0	0	0	0	0	0	0	0	0	0	0	0	0	0	0	0
	unclassified Zoopagomycota	0	0.00365864	0.000208948	0.00625334	0.00199917	0.00216367	0	0	0	0	0	0.00497009	0	0.00362875	0.00876565	0	0.00198385	0.00506771	0	0	0	0	0	0	0	0	0	0	0	0	0	0	0	0	0	0	0	0	0	0	0	0	0	0	0	0	0	0
OTU taxonomy (including the phylum- and class-level taxa) was assigned using the data in the IMG protein taxonomy annotation file (see Methods: Metagenome sequencing, assembly, annotation and overview of analyses for more details). The class-level relative abundances were calculated from the sum of the relative abundances of all OTUs belonging to a class. The phylum-level relative abundances can …
*Considering that the data is from metagenomes, it is not possible to have RNA viruses in the data. Therefore, these taxa represent spurious hits to RNA viruses.
[truncated: 72 more columns]
