# Supplementary material for: Influence of the polar light cycle on seasonal dynamics of an Antarctic lake microbial community
Source: Microbiome. 2020 Aug 9;8:116. doi: 10.1186/s40168-020-00889-8 (PMC7416419; doi:10.1186/s40168-020-00889-8)
Supplement: Supplementary file 5 — Additional file 4: Viral analyses. Supplementary tables and dataset. [file 40168_2020_889_MOESM4_ESM.zip › Additional file 4 Dataset S1.xlsx]

## Sheet: Sheet1
Dataset S1. Results of vContact clustering of putative Chlorobium phage sequences from Ace Lake with putative phage sequences from Trout Bog Lake. Only contigs ≥ 10kb were used as input, and only clusters of quality ≥ 0.2 were retained. All sequences not included in this table were singletons.
Note	Cluster	Size	Density	Quality	Members
Ace Lake – putative Chlorobium phages	1122	2	29.14	0.8793	ace_lake_CL1024_Ga0302060_10025 ace_lake_CL1024_Ga0302067_10039
Trout Bog Lake – putative Chlorobium phages	309	3	124	0.7608	ChPeak_MDA_Bin_00004_000000000020-cat_2 Enrichment_Variant_Ga0214216_1000117-circular 3300031884_Ga0316220_1000993
Trout Bog Lake – putative Chlorobium phages	1054	6	65.23	0.9334	Enrichment_July02_Bin_2_000000000006 Aug07_Bin_2_000000000053-cat_1 June25_Bin_3_000000000013-cat_1 Sep11_Bin_3_000000000069-cat_2 H0590_93770_NODE_116_length_23924_cov_20_709165-cat_2 Enrichment_July16_Bin_2_000000000004
	2	10	229.9	0.5675	Achromobacter~phage~phiAxp-1 Acinetobacter~phage~IME_AB3 Burkholderia~phage~KL1 Paracoccus~phage~vB_PmaS_IMEP1 Pseudomonas~phage~73 Pseudomonas~phage~PaMx42 Pseudomonas~phage~vB_Pae-Kakheti25 Pseudomonas~phage~vB_PaeS_SCH_Ab26 Rhodobacter~phage~RcTitan Stenotrophomonas~phage~vB_SmaS-DLP_2
	4	7	388.9	0.5294	Enterobacteria~phage~9g Enterobacteria~phage~JenK1 Enterobacteria~phage~JenP1 Enterobacteria~phage~JenP2 Escherichia~phage~CAjan Escherichia~phage~Seurat Escherichia~phage~slur01
	5	18	330	0.7487	Escherichia~phage~K1-dep(4) Salmonella~phage~BPS11Q3 Salmonella~phage~Ent1 Salmonella~phage~FSL~SP-031 Salmonella~phage~Jersey Salmonella~phage~LSPA1 Salmonella~phage~MA12 Salmonella~phage~SE2 Salmonella~phage~SETP13 Salmonella~phage~SETP3 Salmonella~phage~SETP7 Salmonella~phage~SS3e Salmonella~phage~f18SE Salmonella~phage~vB_SenS-Ent2 Salmonella~phage~vB_SenS-Ent3 Enterobacter~phage~phiEap-2 Esc…
	6	2	197.6	0.3954	Listeria~phage~P35 Listeria~phage~P40
	7	8	285.5	0.4614	Pseudomonas~phage~M6 Pseudomonas~phage~MP1412 Pseudomonas~phage~PAE1 Pseudomonas~phage~PaMx11 Pseudomonas~phage~PaMx28 Pseudomonas~phage~PaMx74 Pseudomonas~phage~YuA Pseudomonas~phage~vB_PaeS_PAO1_Ab18
	8	11	28.16	0.279	3300002835_B570J40625_100002053 TBL_comb47_HYPODRAFT_10006267-cat_2 IHTW_Ga0214180_1000673-cat_2 3300002835_B570J40625_100006167 IHTW_Ga0214180_1000389-cat_2 IHSY_Ga0214192_1001627-cat_2 3300002835_B570J40625_100002215 3300002835_B570J40625_100009624 HZIF_Ga0214164_1001930-cat_2 TBL_comb47_HYPODRAFT_10004356-cat_2 3300002835_B570J40625_100013942
	10	2	411.5	0.2847	Aggregatibacter~phage~S1249 Haemophilus~phage~Aaphi23
	11	13	300.9	0.2611	Staphylococcus~phage~SMSAP5 Staphylococcus~phage~phi7401PVL Staphylococcus~phage~StauST398-2 Staphylococcus~phage~YMC/09/04/R1988 Staphylococcus~phage~phi2958PVL Staphylococcus~phage~tp310-2 Staphylococcus~phage~vB_SauS_phi2 Staphylococcus~virus~3a Staphylococcus~virus~42e Staphylococcus~virus~47 Staphylococcus~virus~IPLA35 Staphylococcus~virus~phi12 Staphylococcus~virus~phiSLT
	13	38	163	0.965	Achromobacter~phage~phiAxp-3 Achromobacter~phage~JWAlpha Acinetobacter~phage~Presley Delftia~phage~RG-2014 Dinoroseobacter~phage~DFL12phi1 Enterobacter~phage~EcP1 Erwinia~phage~Ea9-2 Erwinia~phage~vB_EamP-S6 Erwinia~phage~vB_EamP_Frozen Escherichia~phage~Bp4 Escherichia~phage~ECBP1 Escherichia~phage~IME11 Escherichia~phage~N4 Escherichia~phage~Pollock Escherichia~phage~vB_EcoP_G7C Escherichia~pha…
	15	18	359.4	0.4134	Cronobacter~phage~CR3 Cronobacter~phage~CR8 Cronobacter~phage~CR9 Cronobacter~phage~PBES~02 Escherichia~phage~FV3 Salmonella~phage~PVP-SE1 Salmonella~phage~SSE121 Cronobacter~phage~vB_CsaM_GAP31 Escherichia~phage~slur16 Enterobacteria~phage~phi92 Escherichia~phage~Av-05 Escherichia~phage~phAPEC8 Escherichia~phage~4MG Escherichia~phage~FFH2 Escherichia~phage~JES2013 Klebsiella~phage~vB_KpnM_KB57 P…
	18	10	497.1	0.4501	Pseudomonas~phage~DL64 Pseudomonas~phage~KPP21 Pseudomonas~phage~LIT1 Pseudomonas~phage~LUZ7 Pseudomonas~phage~PEV2 Pseudomonas~phage~Pa2 Pseudomonas~phage~YH30 Pseudomonas~phage~YH6 Pseudomonas~phage~vB_PaeP_C2-10_Ab09 Pseudomonas~phage~vB_PaeP_MAG4
	19	39	127.1	0.539	Enterobacteria~phage~HK629 Enterobacteria~phage~mEp235 Enterobacteria~phage~mEpX2 Stx2-converting~phage~1717 Enterobacteria~phage~BP-4795 Enterobacteria~phage~HK140 Enterobacteria~phage~YYZ-2008 Enterobacterial~phage~mEp213 Escherichia~virus~HK97 Enterobacteria~phage~ST104 Salmonella~enterica~bacteriophage~SE1 Salmonella~phage~ST160 Enterobacteria~phage~HK106 Escherichia~virus~HK022 Enterobacteri…
	21	2	187.4	0.2349	Synechococcus~phage~S-CBS1 Synechococcus~phage~S-CBS3
	22	25	302.4	0.7193	Enterobacteria~phage~vB_EcoS_Rogue1 Escherichia~phage~EB49 Escherichia~phage~e4/1c Escherichia~phage~vB_EcoS_AHP42 Escherichia~phage~vB_EcoS_AHS24 Escherichia~phage~vB_EcoS_AKS96 Escherichia~phage~vB_Eco_ACG-M12 Escherichia~virus~Rtp Escherichia~virus~T1 Escherichia~virus~TLS Klebsiella~phage~KLPN1 Shigella~phage~pSf-1 Cronobacter~virus~ESP29491 Citrobacter~virus~Stevie Enterobacteria~phage~vB_Ec…
	25	6	183.8	0.6016	Edwardsiella~phage~MSW-3 Edwardsiella~phage~PEi21 Klebsiella~phage~JD001 Vibrio~phage~CP-T1 Vibrio~phage~vB_VchM-138 Iodobacteriophage~phiPLPE
	26	15	341.9	0.5593	Enterobacteria~phage~933W Enterobacteria~phage~VT2-Sakai Escherichia~phage~Min27 Escherichia~phage~Stx2~II Escherichia~phage~vB_EcoP_24B Stx2-converting~phage~86 Enterobacteria~phage~VT2phi_272 Escherichia~Stx1~converting~phage Escherichia~phage~P13374 Escherichia~phage~PA2 Escherichia~phage~TL-2011c Escherichia~phage~phi191 Shigella~phage~75/02~Stx Shigella~phage~POCJ13 Shigella~phage~Ss-VASD
	29	3	124	0.5106	HZIC_Ga0214167_1000267-cat_2 IHTZ_Ga0214247_1000475-cat_2 IHUP_Ga0214251_1000100-cat_2
	31	2	42.33	0.2057	H0592_93745_NODE_84_length_70725_cov_2_643035-cat_2 H0592_93770_NODE_577_length_18064_cov_2_498411-cat_2
	32	11	432.4	0.6745	Enterobacter~phage~Enc34 Proteus~phage~pPM_01 Providencia~phage~Redjac Salmonella~phage~118970_sal1 Salmonella~phage~37 Salmonella~phage~BP12C Salmonella~virus~Chi Salmonella~virus~FSLSP030 Salmonella~virus~FSLSP088 Salmonella~virus~SPN19 Salmonella~virus~iEPS5
	33	2	154.6	0.2308	Rhizobium~phage~vB_RleM_PPF1 Rhizobium~phage~RR1-A
	34	18	556.3	0.61	Staphylococcus~phage~SA1 Citrobacter~phage~Michonne Citrobacter~phage~Moogle Enterobacteriaphage~UAB_Phi87 Erwinia~phage~phiEa104 Erwinia~phage~phiEa21-4 Escherichia~phage~EC6 Escherichia~phage~HY02 Escherichia~phage~JH2 Escherichia~phage~SUSP1 Escherichia~phage~SUSP2 Escherichia~phage~vB_EcoM-VpaE1 Escherichia~phage~vB_EcoM_AYO145A Escherichia~phage~vB_EcoM_Alf5 Escherichia~phage~wV8 Salmonella~…
	35	126	36.2	0.6208	IHSU_Ga0214201_1000038-circular-cat_2 IHUI_Ga0214256_100017-cat_2 3300032677_Ga0316227_1000219 3300032668_Ga0316230_1000354 IHWT_Ga0214246_1000027-cat_2 3300002835_B570J40625_100000799 H0603_93745_NODE_67_length_53394_cov_6_133479-cat_2 IHPW_Ga0214207_1000014-cat_2 IHSX_Ga0214199_1000006-cat_2 H0601_93770_NODE_29_length_65585_cov_2_434340-cat_2 3300032665_Ga0316221_1000307 3300002835_B570J40625_1…
	36	2	14.69	0.337	3300002835_B570J40625_100008332 3300002835_B570J40625_100000916
	37	3	287.1	0.9931	Acidianus~bottle-shaped~virus~2 Acidianus~bottle-shaped~virus Acidianus~bottle-shaped~virus~3
	38	6	348.8	0.9229	Acidianus~filamentous~virus~6 Acidianus~filamentous~virus~9 Sulfolobus~islandicus~filamentous~virus Acidianus~filamentous~virus~3 Acidianus~filamentous~virus~7 Acidianus~filamentous~virus~8
	39	12	293.9	0.8098	Stygiolobus~rod-shaped~virus Sulfolobus~islandicus~rod-shaped~virus~1 Sulfolobus~islandicus~rod-shaped~virus~10 Sulfolobus~islandicus~rod-shaped~virus~11 Sulfolobus~islandicus~rod-shaped~virus~2 Sulfolobus~islandicus~rod-shaped~virus~4 Sulfolobus~islandicus~rod-shaped~virus~5 Sulfolobus~islandicus~rod-shaped~virus~6 Sulfolobus~islandicus~rod-shaped~virus~7 Sulfolobus~islandicus~rod-shaped~virus~8…
	40	4	305.8	0.6644	Sulfolobus~monocaudavirus~SMV1 Sulfolobus~monocaudavirus~SMV2 Sulfolobus~monocaudavirus~SMV3 Sulfolobus~monocaudavirus~SMV4
	41	9	144.8	0.8845	Acidianus~spindle-shaped~virus~1 Sulfolobus~spindle-shaped~virus~1 Sulfolobus~spindle-shaped~virus~2 Sulfolobus~spindle-shaped~virus~4 Sulfolobus~spindle-shaped~virus~5 Sulfolobus~spindle-shaped~virus~6 Sulfolobus~spindle-shaped~virus~7 Sulfolobus~virus~Kamchatka~1 Sulfolobus~virus~Ragged~Hills
	42	2	301.3	0.5001	Sulfolobales~virus~YNP1 Sulfolobales~Virus~YNP2
	43	2	465	0.6637	Sulfolobus~virus~STSV1 Sulfolobus~virus~STSV2
	44	4	488.8	0.3516	Acinetobacter~phage~LZ35 Acinetobacter~bacteriophage~AP22 Acinetobacter~phage~YMC-13-01-C62 Acinetobacter~phage~YMC11/12/R2315
	46	36	58.68	0.8107	Acinetobacter~phage~LZ35 Acinetobacter~bacteriophage~AP22 Acinetobacter~phage~YMC-13-01-C62 Acinetobacter~phage~YMC11/12/R2315 Acinetobacter~phage~phiAC-1 Aeromonas~phage~vB_AsaM-56 Burkholderia~virus~Bcep1 Burkholderia~virus~Bcep43 Burkholderia~virus~Bcep781 Burkholderia~virus~BcepNY3 Edwardsiella~phage~GF-2 Xanthomonas~phage~OP2 IHTN_Ga0214187_1000030-circular-cat_2 3300031884_Ga0316220_1000782…
	47	5	71.39	0.404	IHPX_Ga0214206_1000012-cat_2 IHSH_Ga0214175_1000084-cat_2 3300032675_Ga0316225_1001043 IHUH_Ga0214255_1000114-cat_2 IHTC_Ga0214198_1000232-cat_2
	48	5	399.7	0.4153	Burkholderia~virus~Bcep1 Burkholderia~virus~Bcep43 Burkholderia~virus~Bcep781 Burkholderia~virus~BcepNY3 Xanthomonas~phage~OP2
	49	6	19.02	0.7814	3300032753_Ga0316224_1000586 3300002835_B570J40625_100003951 3300032562_Ga0316226_1002704 TBL_comb47_HYPODRAFT_10000972-circular-cat_2 3300032677_Ga0316227_1003026 3300002835_B570J40625_100006999
	50	6	164.4	0.332	Pseudomonas~phage~JBD44 Pseudomonas~phage~YMC11/07/P54_PAE_BP Pseudomonas~virus~D3 Pseudomonas~virus~PMG1 Pseudomonas~phage~PAJU2 Pseudomonas~phage~phi297
	51	7	40.45	0.4485	3300032676_Ga0316229_1000340 H0600_93745_NODE_75_length_24420_cov_1_517639-cat_2 H0597_93745_NODE_109_length_62678_cov_2_009336_gene_8_gene_77-6038-53548-cat_5 IHWI_Ga0214216_1000283-cat_2 IHSX_Ga0214199_1000064-cat_2 TBL_comb47_HYPODRAFT_10002048-cat_2 3300032562_Ga0316226_1000441
	52	3	33.67	0.2424	IHTA_Ga0214190_1000133-cat_1 IHWX_Ga0214233_1000449-cat_2 TBL_comb47_HYPODRAFT_10002159-cat_2
	53	4	296.6	0.2742	Vibrio~phage~pYD38-A Salmonella~phage~64795_sal3 Salmonella~phage~IME207 Salmonella~phage~Vi~II-E1
	54	3	117.3	0.2122	H0597_93745_NODE_104_length_65352_cov_2_242223-cat_2 Acinetobacter~phage~vB_AbaS_TRS1 Acinetobacter~phage~Bphi-B1251
	56	8	30.66	0.2307	3300032579_Ga0316228_1003094 3300032562_Ga0316226_1002332 HZHZ_Ga0214165_1000605-cat_2 HZIF_Ga0214164_1001683-cat_2 HZIF_Ga0214164_1001330-cat_2 IHTW_Ga0214180_1000194-cat_2 TBL_comb47_HYPODRAFT_10005885-cat_2 H0602_93745_NODE_283_length_16317_cov_2_915009-cat_2
	57	2	53.5	0.2245	3300032665_Ga0316221_1003487 3300032675_Ga0316225_1003055
	58	2	89.3	0.6021	H0597_93745_NODE_745_length_13522_cov_2_756626-cat_2 H0593_93745_NODE_72_length_25770_cov_10_630737-cat_2
	59	10	276.5	0.2555	Acinetobacter~phage~Abp1 Acinetobacter~phage~AB3 Acinetobacter~phage~Fri1 Acinetobacter~phage~Petty Acinetobacter~phage~phiAB1 Acinetobacter~phage~phiAB6 Acinetobacter~phage~vB_AbaM_IME200 Acinetobacter~phage~vB_AbaP_Acibel007 Acinetobacter~phage~vB_AbaP_PD-6A3 Acinetobacter~phage~vB_AbaP_PD-AB9
	61	15	104.6	0.2686	Burkholderia~phage~JG068 Caulobacter~phage~Percy Escherichia~phage~phiKT Pseudomonas~phage~Andromeda Pseudomonas~phage~Bf7 Ralstonia~phage~RSB1 Ralstonia~phage~RSJ2 Ralstonia~phage~RSJ5 Xanthomonas~virus~CP1 Xanthomonas~virus~OP1 Xanthomonas~virus~Xop411 Xanthomonas~virus~Xp10 Xanthomonas~virus~phil7 Xylella~phage~Paz Xylella~phage~Prado
	62	60	222.7	0.7572	Citrobacter~phage~CR44b Citrobacter~phage~CR8 Citrobacter~phage~SH1 Citrobacter~phage~SH2 Citrobacter~phage~SH3 Citrobacter~phage~SH4 Citrobacter~phage~phiCFP-1 Cronobacter~phage~Dev2 Delftia~phage~IME-DE1 Enterobacter~phage~E-2 Enterobacter~phage~phiEap-1 Enterobacteria~phage~13a Enterobacteria~phage~285P Enterobacteria~phage~BA14 Enterobacteria~phage~EcoDS1 Enterobacteria~phage~K1F Enterobacter…
	63	19	138.3	0.2882	Cyanophage~9515-10a Cyanophage~KBS-P-1A Cyanophage~P-SSP2 Cyanophage~SS120-1 Prochlorococcus~phage~P-SSP10 Prochlorococcus~phage~P-SSP7 Synechococcus~phage~P60 Synechococcus~phage~S-CBP1 Synechococcus~phage~S-CBP2 Synechococcus~phage~S-CBP4 Synechococcus~phage~S-RIP2 Synechococcus~phage~Syn5 Prochlorococcus~phage~P-GSP1 Prochlorococcus~phage~P-SSP3 Synechococcus~phage~S-CBP3 Synechococcus~phage~S…
	64	17	202.5	0.3239	Klebsiella~phage~F19 Klebsiella~phage~KP34 Klebsiella~phage~Kp2 Klebsiella~phage~KpV41 Klebsiella~phage~KpV475 Klebsiella~phage~KpV71 Klebsiella~phage~NTUH-K2044-K1-1 Klebsiella~phage~vB_KpnP_SU503 Klebsiella~phage~vB_KpnP_SU552A Pantoea~phage~LIMElight Pectobacterium~phage~PP16 Pectobacterium~phage~PP90 Pectobacterium~phage~Peat1 Proteus~phage~PM~75 Proteus~phage~PM16 Pseudomonas~phage~YMC11/06/…
	65	15	216.2	0.325	Enterobacteria~phage~UAB_Phi78 Enterobacteria~phage~vB_EcoP_ACG-C91 Erwinia~amylovora~phage~Era103 Erwinia~phage~phiEa100 Escherichia~phage~ECBP5 Escherichia~virus~K1-5 Escherichia~virus~K1E Lelliottia~phage~phD2B Pectobacterium~phage~PP1 Proteus~phage~PM~85 Proteus~phage~PM~93 Proteus~phage~vB_PmiP_Pm5460 Salmonella~phage~BP12B Salmonella~virus~SP6 Vibrio~phage~phi-A318
	66	11	410.9	0.3544	Pseudomonas~phage~DL62 Pseudomonas~phage~LKD16 Pseudomonas~phage~LUZ19 Pseudomonas~phage~MPK6 Pseudomonas~phage~MPK7 Pseudomonas~phage~PT2 Pseudomonas~phage~phiKMV Pseudomonas~phage~phikF77 Pseudomonas~phage~vB_Pae-TbilisiM32 Pseudomonas~phage~vB_PaeP_PAO1_Ab05 Pseudomonas~phage~vB_PaeP_PPA-ABTNL
	67	5	303	0.3131	Xanthomonas~virus~CP1 Xanthomonas~virus~OP1 Xanthomonas~virus~Xop411 Xanthomonas~virus~Xp10 Xanthomonas~virus~phil7
	68	5	8.661	0.8965	Caulobacter~phage~phiCb5 Acinetobacter~phage~AP205 Enterobacteria~phage~FI~sensu~lato Escherichia~virus~FI Escherichia~virus~Qbeta
	69	102	546.7	0.5862	Acinetobacter~phage~Acj61 Acinetobacter~phage~Ac42 Acinetobacter~phage~Acj9 Acinetobacter~phage~ZZ1 Acinetobacter~virus~133 Aeromonas~phage~Aes012 Aeromonas~phage~Aes508 Aeromonas~phage~CC2 Aeromonas~phage~PX29 Aeromonas~phage~phiAS4 Aeromonas~phage~phiAS5 Aeromonas~virus~25 Aeromonas~virus~31 Aeromonas~virus~44RR2 Aeromonas~virus~65 Aeromonas~virus~Aeh1 Citrobacter~phage~IME-CF2 Citrobacter~phag…
	71	3	600	0.3061	Lactococcus~phage~949 Lactococcus~phage~WRP3 Lactococcus~phage~phiL47
	74	52	551.1	0.2882	Cyanophage~P-RSM1 Cyanophage~P-RSM6 Cyanophage~P-TIM40 Cyanophage~S-RIM32 Cyanophage~S-RIM50 Cyanophage~Syn30 Prochlorococcus~phage~MED4-213 Prochlorococcus~phage~P-HM1 Prochlorococcus~phage~P-HM2 Prochlorococcus~phage~P-RSM4 Prochlorococcus~phage~P-SSM2 Prochlorococcus~phage~P-SSM3 Prochlorococcus~phage~P-SSM4 Prochlorococcus~phage~P-SSM7 Prochlorococcus~phage~P-TIM68 Prochlorococcus~phage~Syn1 …
	75	9	212.7	0.2006	Shewanella~sp.~phage~1/40 Vibrio~phage~11895-B1 Vibrio~phage~PWH3a-P1 Shewanella~sp.~phage~1/4 Vibrio~phage~ICP1 Vibrio~phage~qdvp001 Pseudoalteromonas~phage~H101 Vibrio~phage~eugene~12A10 Vibrio~phage~helene~12B3
	76	134	24.97	0.4554	HZIF_Ga0214164_1000019-cat_2 HZIF_Ga0214164_1000023-cat_2 HZIF_Ga0214164_1000021-cat_2 IHWH_Ga0214219_1000010-cat_2 IHSC_Ga0214178_1000006-cat_2 3300032753_Ga0316224_1000072 3300002835_B570J40625_100000012_gene_100-gene_235 3300032677_Ga0316227_1000090 IHWC_Ga0214170_1000017-cat_2 3300032665_Ga0316221_1000241 3300032677_Ga0316227_1000246 HZHZ_Ga0214165_1000003-circular_gene_11_gene_110-9820-84534…
	78	15	595.8	0.7039	Pectobacterium~phage~My1 Escherichia~virus~EPS7 Yersinia~phage~phiR201 Escherichia~virus~AKFV33 Salmonella~phage~100268_sal2 Salmonella~phage~118970_sal2 Escherichia~phage~slur09 Escherichia~phage~vB_EcoS_FFH1 Escherichia~virus~DT57C Escherichia~virus~T5 Salmonella~phage~NR01 Salmonella~phage~Shivani Salmonella~virus~SPC35 Salmonella~virus~Stitch Shigella~phage~SHSML-45
	79	4	246	0.2349	Pseudomonas~phage~Lu11 Pseudomonas~phage~PaBG H0602_93770_NODE_6_length_213636_cov_2_615796-cat_2 Ralstonia~phage~phiRSL1
	80	21	415.1	0.7844	Pseudomonas~phage~VCM Pseudomonas~phage~C11 Pseudomonas~phage~JG004 Pseudomonas~phage~K5 Pseudomonas~phage~K8 Pseudomonas~phage~PAK_P1 Pseudomonas~phage~PAK_P2 Pseudomonas~phage~PAK_P4 Pseudomonas~phage~PaP1 Pseudomonas~phage~PaoP5 Pseudomonas~phage~phiMK Pseudomonas~phage~phiPsa374 Pseudomonas~phage~vB_PaeM_C2-10_Ab1 Pseudomonas~phage~vB_PaeM_MAG1 Pseudomonas~phage~CHA_P1 Pseudomonas~phage~KPP10…
	81	6	53.9	0.2228	3300032753_Ga0316224_1000185 3300002835_B570J40625_100000350 TBL_comb47_HYPODRAFT_10000789-cat_2 3300002835_B570J40625_100002157 3300002835_B570J40625_100002511 IHSY_Ga0214192_1000117-cat_2
	82	19	37.15	0.2292	IHSH_Ga0214175_1000017-cat_2 3300002835_B570J40625_100000261 3300032677_Ga0316227_1000385 3300002835_B570J40625_100006460 3300002835_B570J40625_100000839 3300002835_B570J40625_100000664 HZHX_Ga0214166_1000079-cat_2 HZHX_Ga0214166_1000097-cat_2 HZIF_Ga0214164_1000109-cat_2 HZHX_Ga0214166_1000181-cat_2 3300002835_B570J40625_100003126 3300002835_B570J40625_100002077 3300002835_B570J40625_100001699 3…
	83	87	41.3	0.4189	3300032665_Ga0316221_1000015 3300031884_Ga0316220_1000072 3300002835_B570J40625_100000012_gene_4-gene_87 3300032722_Ga0316231_1000150 3300032753_Ga0316224_1000159 3300002835_B570J40625_100001844 HZIF_Ga0214164_1000735-cat_2 3300002835_B570J40625_100000178 IHTC_Ga0214198_1000033-cat_2 3300002835_B570J40625_100002969 TBL_comb47_HYPODRAFT_10002198-cat_2 3300002835_B570J40625_100007914 3300002835_B57…
	84	102	37.62	0.3431	IHUY_Ga0214172_1000004-cat_2 TBL_comb47_HYPODRAFT_10000009-cat_2 H0602_93745_NODE_5_length_269695_cov_2_850119-cat_2 HZIF_Ga0214164_1000015_gene_52_gene_153-32801-134345-cat_5 HZIF_Ga0214164_1000010-cat_2 HZHX_Ga0214166_1000010-cat_2 IHSY_Ga0214192_1000017-cat_2 3300002835_B570J40625_100000326 IHSY_Ga0214192_1000009-cat_2 HZIF_Ga0214164_1000063-cat_1 IHWC_Ga0214170_1000006-cat_2 3300002835_B570J4…
	85	3	67.38	0.7862	3300002835_B570J40625_100008061 3300002835_B570J40625_100011522 3300002835_B570J40625_100015552
	86	16	6.78	0.3474	HZHZ_Ga0214165_1000823-cat_2 3300002835_B570J40625_100019449 3300002835_B570J40625_100021917 3300002835_B570J40625_100015006_gene_1-gene_14 IHSY_Ga0214192_1002176-cat_2 3300002835_B570J40625_100004628 3300002835_B570J40625_100003006 3300002835_B570J40625_100016090 3300002835_B570J40625_100005830 3300031884_Ga0316220_1004666 TBL_comb47_HYPODRAFT_10003530-cat_2 3300002835_B570J40625_100004017 33000…
	87	7	16.9	0.2344	3300002835_B570J40625_100000685 3300002835_B570J40625_100002442 3300002835_B570J40625_100001079 3300002835_B570J40625_100007923 3300002835_B570J40625_100006172 3300002835_B570J40625_100019684 3300002835_B570J40625_100007044
	89	84	31.78	0.2388	3300032665_Ga0316221_1000205 3300002835_B570J40625_100001249 HZIF_Ga0214164_1000236-cat_2 HZHX_Ga0214166_1000245-cat_2 3300002835_B570J40625_100003769 3300002835_B570J40625_100005126 3300002835_B570J40625_100005251 TBL_comb47_HYPODRAFT_10008728-cat_2 3300002835_B570J40625_100006574 IHWC_Ga0214170_1000273-cat_2 IHSY_Ga0214192_1001404-cat_2 IHPX_Ga0214206_1000381-cat_2 IHSY_Ga0214192_1001998-cat_2 …
	91	20	43.63	0.2934	3300002835_B570J40625_100003125 3300002835_B570J40625_100003343 3300032665_Ga0316221_1001551 IHSY_Ga0214192_1000832-cat_2 IHSY_Ga0214192_1000229-cat_2 IHWH_Ga0214219_1000795-cat_2 H0604_93770_NODE_131_length_23072_cov_2_918937-cat_2 3300032665_Ga0316221_1001249 3300032668_Ga0316230_1001388 3300032675_Ga0316225_1002957 HZIF_Ga0214164_1001194-cat_2 IHSH_Ga0214175_1000384-cat_2 3300032665_Ga0316221_…
	92	13	26.53	0.2939	3300032605_Ga0316232_1002198 3300032668_Ga0316230_1000684 3300032753_Ga0316224_1000912 TBL_comb47_HYPODRAFT_10006495-cat_2 3300032753_Ga0316224_1004216 3300032665_Ga0316221_1002883 IHSY_Ga0214192_1002250-cat_2 3300032753_Ga0316224_1002577 3300032605_Ga0316232_1004944 3300031759_Ga0316219_1002932 3300032665_Ga0316221_1003727 3300032753_Ga0316224_1004486 TBL_comb47_HYPODRAFT_10004221-cat_2
	93	23	38.95	0.2963	3300002835_B570J40625_100005934 3300032753_Ga0316224_1001722 IHTZ_Ga0214247_1000357-cat_2 3300002835_B570J40625_100003125 3300002835_B570J40625_100003343 3300032665_Ga0316221_1001551 IHSY_Ga0214192_1000832-cat_2 IHSY_Ga0214192_1000229-cat_2 IHWH_Ga0214219_1000795-cat_2 H0604_93770_NODE_131_length_23072_cov_2_918937-cat_2 3300032665_Ga0316221_1001249 3300032668_Ga0316230_1001388 3300032675_Ga03162…
	107	20	13.17	0.3921	IHSZ_Ga0214193_1000025-cat_2 3300032579_Ga0316228_1000446 3300032668_Ga0316230_1001115 HZHZ_Ga0214165_1000667-cat_2 IHPY_Ga0214230_100016-cat_2 TBL_comb47_HYPODRAFT_10001799-cat_2 3300032561_Ga0316222_1004980 IHXP_Ga0214235_1000854-cat_2 3300032605_Ga0316232_1001855 IHSW_Ga0214202_1000684-cat_2 3300031759_Ga0316219_1000018_gene_86-gene_174 IHTX_Ga0214182_1000810-cat_2 TBL_comb47_HYPODRAFT_1000847…
	108	9	27.38	0.2659	3300032605_Ga0316232_1002198 HZHX_Ga0214166_1000539-cat_2 3300032668_Ga0316230_1000684 3300032753_Ga0316224_1000912 3300032676_Ga0316229_1004169 3300032753_Ga0316224_1004486 TBL_comb47_HYPODRAFT_10004221-cat_2 TBL_comb47_HYPODRAFT_10004787-cat_2 HZHX_Ga0214166_1001301-cat_2
	109	37	30.33	0.3886	3300032676_Ga0316229_1000467 TBL_comb47_HYPODRAFT_10000218-cat_2 HZHX_Ga0214166_1000031-cat_2 3300002835_B570J40625_100000415 3300002835_B570J40625_100000361 IHPW_Ga0214207_1000059-cat_2 3300002835_B570J40625_100001359 TBL_comb47_HYPODRAFT_10000240-cat_2 HZHX_Ga0214166_1000084-cat_1 3300002835_B570J40625_100001916 3300002835_B570J40625_100006250 3300002835_B570J40625_100010445 3300002835_B570J406…
	110	10	16.83	0.2915	IHPW_Ga0214207_1000189-cat_2 3300002835_B570J40625_100000350 3300002835_B570J40625_100005166 3300032753_Ga0316224_1003231 3300002835_B570J40625_100008889 3300002835_B570J40625_100012934 3300002835_B570J40625_100009649 HZIF_Ga0214164_1001755-cat_2 3300002835_B570J40625_100022794 3300002835_B570J40625_100016013
	112	12	52.93	0.4858	June20_Bin_3_000000000194-cat_2 IHWC_Ga0214170_1000055-cat_2 HZIF_Ga0214164_1000815-cat_2 IHUX_Ga0214171_1000030-cat_2 3300032665_Ga0316221_1001646 IHSY_Ga0214192_1000668-cat_2 3300032665_Ga0316221_1001849 H0598_93745_NODE_480_length_13468_cov_2_516828-cat_2 IHSH_Ga0214175_1000065-cat_2 IHSY_Ga0214192_1001186-cat_2 3300032579_Ga0316228_1003179 TBL_comb47_HYPODRAFT_10005643-cat_2
	114	3	47.22	0.3059	H0603_93745_NODE_711_length_11036_cov_1_266752-cat_2 3300032753_Ga0316224_1003568 3300032665_Ga0316221_1003902
	115	16	38.3	0.222	IHTZ_Ga0214247_1000225-cat_2 3300031884_Ga0316220_1002348 3300002835_B570J40625_100006750 HZHX_Ga0214166_1000473-cat_2 3300032561_Ga0316222_1002224 3300002835_B570J40625_100011802 3300032561_Ga0316222_1003385 IHSY_Ga0214192_1000340-cat_2 3300032665_Ga0316221_1001791 3300032753_Ga0316224_1003363 3300031884_Ga0316220_1003259 3300031884_Ga0316220_1003681 HZHX_Ga0214166_1001288-cat_2 HZHZ_Ga0214165_1…
	116	16	17.33	0.5654	3300032668_Ga0316230_1001115 HZHZ_Ga0214165_1000667-cat_2 IHPY_Ga0214230_100016-cat_2 TBL_comb47_HYPODRAFT_10001799-cat_2 3300032561_Ga0316222_1004980 3300032605_Ga0316232_1001855 3300031759_Ga0316219_1000018_gene_86-gene_174 IHTX_Ga0214182_1000810-cat_2 TBL_comb47_HYPODRAFT_10008475-cat_2 TBL_comb47_HYPODRAFT_10006760-cat_2 IHSO_Ga0214200_1000294_gene_6_gene_15-4106-14269-cat_5 TBL_comb47_HYPODR…
	118	7	36.7	0.2123	IHWC_Ga0214170_1000299-cat_2 IHUY_Ga0214172_1000537-cat_2 3300032675_Ga0316225_1004110 3300002835_B570J40625_100010024 IHUY_Ga0214172_1000587-cat_2 HZHX_Ga0214166_1000816-cat_2 3300031759_Ga0316219_1004045
	119	13	14.28	0.2771	3300002835_B570J40625_100005403 3300002835_B570J40625_100013026 3300002835_B570J40625_100003733 3300002835_B570J40625_100005559 3300002835_B570J40625_100000772 3300002835_B570J40625_100001463 3300002835_B570J40625_100009752 IHSC_Ga0214178_1000050-cat_2 3300002835_B570J40625_100006355 3300002835_B570J40625_100005481 HZIF_Ga0214164_1000340-cat_2 3300002835_B570J40625_100002279 IHUY_Ga0214172_100056…
	122	8	60.27	0.5065	3300032561_Ga0316222_1001747 3300032676_Ga0316229_1001678 3300032579_Ga0316228_1002110 IHSY_Ga0214192_1000248-cat_2 IHSH_Ga0214175_1000274-cat_2 3300032665_Ga0316221_1002574 3300032677_Ga0316227_1003819 3300032753_Ga0316224_1002759
	123	50	72.16	0.5695	3300002835_B570J40625_100000017 IHSY_Ga0214192_1000007_gene_121_gene_214-64937-163553-cat_5 3300002835_B570J40625_100000043 3300002835_B570J40625_100002409 3300002835_B570J40625_100000454 3300002835_B570J40625_100000190 3300002835_B570J40625_100000327 3300002835_B570J40625_100000653 3300002835_B570J40625_100000083 3300002835_B570J40625_100003264 3300002835_B570J40625_100003867 3300002835_B570J406…
	124	53	20.5	0.2785	3300032561_Ga0316222_1000478 3300031884_Ga0316220_1000459 3300002835_B570J40625_100004887 IHUY_Ga0214172_1000071-cat_2 3300002835_B570J40625_100002120 HZIF_Ga0214164_1000290-cat_2 HZIF_Ga0214164_1000382-cat_2 HZHZ_Ga0214165_1000465-cat_2 3300032668_Ga0316230_1001403 3300032677_Ga0316227_1001667 HZIF_Ga0214164_1000766-cat_2 IHUY_Ga0214172_1000588-cat_2 3300032579_Ga0316228_1000438 3300032665_Ga031…
	126	24	24.43	0.2342	3300002835_B570J40625_100002488 HZIF_Ga0214164_1000751-cat_2 HZIF_Ga0214164_1000807-cat_2 TBL_comb47_HYPODRAFT_10001187-cat_2 IHSX_Ga0214199_1000043-cat_2 3300002835_B570J40625_100004987 3300032665_Ga0316221_1002983 3300002835_B570J40625_100020349 IHWH_Ga0214219_1000214-cat_2 TBL_comb47_HYPODRAFT_10006493-cat_2 3300002835_B570J40625_100005589 IHUY_Ga0214172_1000315-cat_2 3300002835_B570J40625_100…
	127	93	41.67	0.309	IHUY_Ga0214172_1000004-cat_2 TBL_comb47_HYPODRAFT_10000009-cat_2 HZIF_Ga0214164_1000015_gene_52_gene_153-32801-134345-cat_5 HZHZ_Ga0214165_1000003-circular_gene_138_gene_433-97600-1050-cat_5 HZIF_Ga0214164_1000010-cat_2 HZHX_Ga0214166_1000010-cat_2 IHSY_Ga0214192_1000017-cat_2 3300002835_B570J40625_100000326 IHSY_Ga0214192_1000009-cat_2 HZIF_Ga0214164_1000063-cat_1 IHWC_Ga0214170_1000006-cat_2 33…
	129	9	59.2	0.3134	3300032753_Ga0316224_1000040_gene_63-gene_308 3300032753_Ga0316224_1000040_gene_10-gene_212 3300032677_Ga0316227_1001280 3300032668_Ga0316230_1000587 HZIF_Ga0214164_1000042-cat_2 TBL_comb47_HYPODRAFT_10001157-cat_2 HZHZ_Ga0214165_1000209-cat_2 3300032579_Ga0316228_1000646 3300031884_Ga0316220_1000878
	131	27	18.41	0.2871	3300031759_Ga0316219_1004269 3300032677_Ga0316227_1001420 3300002835_B570J40625_100004987 3300032560_Ga0316223_1003925 HZIF_Ga0214164_1000802-cat_2 IHWH_Ga0214219_1000821-cat_2 3300002835_B570J40625_100005589 IHUY_Ga0214172_1000315-cat_2 3300002835_B570J40625_100010865 HZHZ_Ga0214165_1001798-cat_2 3300002835_B570J40625_100005584 H0598_93745_NODE_133_length_30242_cov_2_794587-cat_2 3300002835_B570…
	132	5	60.59	0.8751	IHPW_Ga0214207_1000027-cat_2 3300032753_Ga0316224_1000190_gene_3-gene_102 HZHX_Ga0214166_1000172-cat_2 IHSC_Ga0214178_1000026-cat_2 3300032753_Ga0316224_1000190_gene_105-gene_164
	133	6	56.94	0.4124	HZIF_Ga0214164_1000157-cat_1 IHWC_Ga0214170_1000054-cat_2 3300032753_Ga0316224_1001237 3300032677_Ga0316227_1001370 3300032676_Ga0316229_1000765 3300032753_Ga0316224_1000720
	138	85	33.54	0.4067	HZIF_Ga0214164_1000019-cat_2 IHWC_Ga0214170_1000017-cat_2 3300032677_Ga0316227_1000246 3300031759_Ga0316219_1000274 3300032677_Ga0316227_1000236 IHUN_Ga0214249_1000143-cat_2 IHSY_Ga0214192_1000111-cat_2 HZIF_Ga0214164_1000072-cat_2 3300002835_B570J40625_100000286 3300032579_Ga0316228_1000642 H0598_93745_NODE_699_length_10064_cov_1_705545-cat_1 HZHX_Ga0214166_1000056-cat_2 IHUY_Ga0214172_1000066-c…
	140	21	12.32	0.2135	3300002835_B570J40625_100000015 H0602_93770_NODE_31_length_69980_cov_3_670522-cat_2 IHSY_Ga0214192_1000011_gene_181_gene_237-98723-135448-cat_5 3300032668_Ga0316230_1001115 HZHZ_Ga0214165_1000667-cat_2 IHPY_Ga0214230_100016-cat_2 TBL_comb47_HYPODRAFT_10001799-cat_2 3300032561_Ga0316222_1004980 IHXP_Ga0214235_1000854-cat_2 3300032605_Ga0316232_1001855 IHSW_Ga0214202_1000684-cat_2 3300031759_Ga0316…
	143	10	49.75	0.3634	3300032675_Ga0316225_1000247 IHSY_Ga0214192_1000139-cat_2 HZIF_Ga0214164_1000110-cat_2 HZIF_Ga0214164_1000662-cat_2 3300032753_Ga0316224_1001061 H0603_93745_NODE_622_length_12392_cov_1_305177-cat_2 HZIF_Ga0214164_1000654-cat_2 3300031884_Ga0316220_1003176 3300032668_Ga0316230_1002891 HZHZ_Ga0214165_1001212-cat_2
	145	3	90.39	0.3551	3300032753_Ga0316224_1001570 IHSY_Ga0214192_1000215-cat_2 3300032605_Ga0316232_1001776
	146	3	18.61	0.3255	3300002835_B570J40625_100002993 3300002835_B570J40625_100014047 3300002835_B570J40625_100007887
	147	6	599.2	0.8105	Caulobacter~phage~CcrColossus Caulobacter~virus~Karma Caulobacter~virus~Magneto Caulobacter~virus~Rogue Caulobacter~virus~Swift Caulobacter~virus~phiCbK
	148	6	597.3	0.7233	Escherichia~phage~ECBP2 Escherichia~phage~172-1 Escherichia~phage~KBNP1711 Escherichia~phage~vB_EcoP_SU10 Escherichia~virus~phiEco32 Escherichia~phage~NJ01
	149	7	443.3	0.4573	Gordonia~phage~Bantam Gordonia~phage~Yvonnetastic Gordonia~phage~OneUp Gordonia~phage~Bachita Gordonia~phage~ClubL Gordonia~phage~Cucurbita Gordonia~phage~Smoothie
	150	7	41.31	0.3198	3300002835_B570J40625_100005468 3300002835_B570J40625_100002335 3300002835_B570J40625_100014130 3300002835_B570J40625_100001435 3300002835_B570J40625_100011878 3300002835_B570J40625_100005917 3300002835_B570J40625_100006850
	152	2	92.45	0.328	3300002835_B570J40625_100000503 3300002835_B570J40625_100006446
	154	57	48	0.4902	3300002835_B570J40625_100000096 IHSY_Ga0214192_1000040-cat_2 3300002835_B570J40625_100000708 3300002835_B570J40625_100000469 3300002835_B570J40625_100002377 3300002835_B570J40625_100000353 3300002835_B570J40625_100000170 3300002835_B570J40625_100001671 3300002835_B570J40625_100010464 3300002835_B570J40625_100000679 3300002835_B570J40625_100005283 3300002835_B570J40625_100005281 3300002835_B570J40…
	155	19	87.84	0.5809	3300002835_B570J40625_100000036 3300002835_B570J40625_100000281 3300002835_B570J40625_100000123 3300002835_B570J40625_100000202 3300002835_B570J40625_100000279 3300002835_B570J40625_100006833 3300002835_B570J40625_100000497 3300002835_B570J40625_100007269 3300002835_B570J40625_100000435 3300002835_B570J40625_100000642 3300002835_B570J40625_100000240 3300002835_B570J40625_100000041 3300002835_B570…
	156	2	98.93	0.3818	IHWH_Ga0214219_1000113-cat_2 TBL_comb47_HYPODRAFT_10000816-cat_2
	157	26	52.38	0.2569	HZIF_Ga0214164_1000038-cat_2 IHWC_Ga0214170_1000191-cat_2 IHWC_Ga0214170_1000099-cat_2 3300002835_B570J40625_100000357 3300032561_Ga0316222_1000430 3300002835_B570J40625_100003540 IHSY_Ga0214192_1000242-cat_2 3300031759_Ga0316219_1000632 IHUY_Ga0214172_1000188-cat_2 IHSY_Ga0214192_1000129-cat_2 3300002835_B570J40625_100002866 3300002835_B570J40625_100004267 HZIF_Ga0214164_1000935-cat_2 IHSY_Ga021…
	160	6	17.95	0.7252	3300002835_B570J40625_100002041 3300002835_B570J40625_100010719 3300002835_B570J40625_100013567 3300002835_B570J40625_100010665 3300002835_B570J40625_100013532 3300002835_B570J40625_100020833
	162	2	151.3	0.2192	Vibrio~phage~pYD38-B Listonella~phage~phiHSIC
	163	5	70.22	0.226	H0597_93745_NODE_104_length_65352_cov_2_242223-cat_2 Acinetobacter~phage~vB_AbaS_TRS1 Acinetobacter~phage~Bphi-B1251 H0595_93745_NODE_47_length_126819_cov_8_288124-cat_2 H0597_93745_NODE_187_length_39498_cov_2_845521-cat_2
	166	14	559.5	0.8682	Escherichia~phage~ECML-117 Pseudomonas~phage~14-1 Pseudomonas~phage~DL60 Pseudomonas~phage~DL68 Pseudomonas~phage~F8 Pseudomonas~phage~JG024 Pseudomonas~phage~KPP12 Pseudomonas~phage~LBL3 Pseudomonas~phage~LMA2 Pseudomonas~phage~NH-4 Pseudomonas~phage~PB1 Pseudomonas~phage~SN Pseudomonas~phage~vB_PaeM_PAO1_Ab27 Pseudomonas~phage~vB_Pae_PS44
	167	5	232.7	0.6603	Aeromonas~phage~pAh6-C Enterobacteria~phage~phiEcoM-GJ1 Erwinia~phage~vB_EamM-Y2 Pectobacterium~phage~PM1 Shewanella~phage~Spp001
	168	6	600	0.2454	Pseudomonas~phage~CHA_P1 Pseudomonas~phage~KPP10 Pseudomonas~phage~PAK_P3 Pseudomonas~phage~PAK_P5 Pseudomonas~phage~vB_PaeM_PAO1_Ab03 Pseudomonas~phage~vB_PaeM_PS24
	169	8	97.41	0.4805	Pseudomonas~phage~O4 Pseudomonas~phage~PA11 Citrobacter~phage~CVT22 Pseudoalteromonas~phage~RIO-1 Salinivibrio~phage~CW02 Vibrio~phage~ICP2 Vibrio~phage~ICP2_2013_A_Haiti 3300002835_B570J40625_100001034
	171	18	37.28	0.3566	IHTW_Ga0214180_1000062-cat_2 3300002835_B570J40625_100002682 HZIF_Ga0214164_1000214-cat_2 IHSY_Ga0214192_1000312-cat_2 3300032676_Ga0316229_1000597 IHPX_Ga0214206_1000231-cat_2 3300002835_B570J40625_100001076 3300002835_B570J40625_100000835 3300002835_B570J40625_100001094 3300002835_B570J40625_100006958 3300002835_B570J40625_100007516 3300002835_B570J40625_100017490 3300002835_B570J40625_10000692…
	172	2	600	0.5324	Cellulophaga~phage~phi17:2 Cellulophaga~phage~phi4:1
	173	3	171.8	0.2994	Pseudomonas~phage~F10 Pseudomonas~phage~phi2 Pseudomonas~phage~MD8
	174	2	111.7	0.7619	H0597_93770_NODE_124_length_57498_cov_2_552021_gene_21_gene_49-28669-52715-cat_5 H0596_93745_NODE_35_length_94526_cov_14_498194-circular_gene_38_gene_76-40538-77350-cat_5
	176	8	89.23	0.8046	Bacillus~phage~Aurora Bacillus~phage~Claudi Bacillus~phage~MG-B1 Bacillus~phage~Stitch Bacillus~phage~VMY22 Bacillus~virus~B103 Bacillus~virus~GA1 Bacillus~virus~phi29
	177	4	81.77	0.3216	Bacillus~phage~VMY22 Bacillus~virus~B103 Bacillus~virus~GA1 Bacillus~virus~phi29
	178	5	230.6	0.2375	Gordonia~phage~GTE6 Gordonia~phage~Phinally Gordonia~phage~Twister6 Gordonia~phage~Vivi2 Gordonia~phage~Wizard
	179	44	391.4	0.9199	Mycobacterium~phage~39HC Mycobacterium~phage~Adawi Mycobacterium~phage~Akoma Mycobacterium~phage~Apizium Mycobacterium~phage~Badfish Mycobacterium~phage~Baee Mycobacterium~phage~Bane1 Mycobacterium~phage~Bernardo Mycobacterium~phage~BrownCNA Mycobacterium~phage~Colbert Mycobacterium~phage~Cooper Mycobacterium~phage~Eremos Mycobacterium~phage~Gadjet Mycobacterium~phage~Hosp Mycobacterium~phage~JAM…
	180	3	434.7	0.3275	Streptomyces~phage~TP1604 Streptomyces~phage~YDN12 Streptomyces~phage~phiSAJS1
	181	2	46.82	0.296	3300032722_Ga0316231_1002299 IHSY_Ga0214192_1002103-cat_2
	182	5	42.29	0.2063	3300032605_Ga0316232_1002198 HZHX_Ga0214166_1000539-cat_2 3300032753_Ga0316224_1000912 3300032753_Ga0316224_1004486 TBL_comb47_HYPODRAFT_10004221-cat_2
	183	5	43.35	0.3467	3300032753_Ga0316224_1002367 HZHX_Ga0214166_1000628-cat_2 IHSY_Ga0214192_1001141-cat_2 3300032753_Ga0316224_1001307 3300032668_Ga0316230_1004257
	184	2	313	0.3772	3300032668_Ga0316230_1000303 3300032665_Ga0316221_1000321
	185	10	19.5	0.2421	3300032605_Ga0316232_1002198 HZHX_Ga0214166_1000539-cat_2 3300032561_Ga0316222_1003016 3300032605_Ga0316232_1005439 3300032562_Ga0316226_1002635 3300032753_Ga0316224_1000912 3300032668_Ga0316230_1004186 3300032668_Ga0316230_1004510 3300032753_Ga0316224_1004486 TBL_comb47_HYPODRAFT_10004221-cat_2
	188	11	257.3	0.3819	Erwinia~phage~Ea35-70 Erwinia~phage~PhiEaH1 Halocynthia~phage~JM-2012 Pseudomonas~phage~201phi2-1 Pseudomonas~phage~EL Pseudomonas~phage~OBP Pseudomonas~phage~PhiPA3 Pseudomonas~phage~phiKZ Ralstonia~phage~RSF1 Ralstonia~phage~RSL2 IHSY_Ga0214192_1000004-cat_2
	190	5	45.31	0.4532	3300032668_Ga0316230_1001621 3300031884_Ga0316220_1001574 3300032605_Ga0316232_1002915 TBL_comb47_HYPODRAFT_10006769-cat_2 IHSY_Ga0214192_1000933-cat_2
	191	5	251.6	0.3997	Enterobacter~phage~Tyrion Enterobacteria~phage~epsilon15 Escherichia~phage~TL-2011b Escherichia~phage~phiV10 Salmonella~phage~SPN1S
	192	15	33.04	0.4915	3300032579_Ga0316228_1004647 IHWZ_Ga0214173_100067-cat_2 3300032665_Ga0316221_1001563 HZIF_Ga0214164_1000951-cat_2 H0603_93770_NODE_160_length_31922_cov_2_244001-cat_2 3300032677_Ga0316227_1001903 3300032605_Ga0316232_1002168 3300032722_Ga0316231_1005326 HZHZ_Ga0214165_1000706-cat_2 3300031884_Ga0316220_1003385 3300032665_Ga0316221_1004003 3300032562_Ga0316226_1002574 3300032675_Ga0316225_1001664…
	193	3	73.01	0.5987	IHXY_Ga0214248_1000458-cat_2 H0609_93745_NODE_426_length_11752_cov_4_412129-cat_2 H0604_93745_NODE_491_length_10949_cov_2_419701-cat_2
	194	35	137	0.7193	Burkholderia~phage~KL3 Burkholderia~phage~KS14 Burkholderia~phage~KS5 Burkholderia~phage~ST79 Burkholderia~virus~phi52237 Burkholderia~virus~phiE122 Burkholderia~virus~phiE202 Enterobacteria~phage~P88 Enterobacteria~phage~WPhi Enterobacteria~phage~fiAA91-ss Erwinia~phage~ENT90 Escherichia~phage~pro147 Escherichia~phage~pro483 Escherichia~virus~186 Escherichia~virus~P2 Mannheimia~phage~phiMHaA1 Ma…
	195	10	120	0.483	Aeromonas~virus~phiO18P Haemophilus~phage~HP1 Haemophilus~phage~HP2 Pasteurella~phage~F108 Pseudomonas~phage~phi3 Vibrio~phage~K139 Vibrio~phage~VPUSM~8 H0592_93745_NODE_202_length_46356_cov_1_862792_gene_2_gene_44-2696-35726-cat_5 H0592_93770_NODE_51_length_89963_cov_3_200053_gene_41_gene_79-57588-90013-cat_5 H0592_93770_NODE_60_length_84069_cov_3_104298_gene_47_gene_91-46033-84119-cat_5
	196	6	215	0.2849	Enterobacteria~phage~SfV Shigella~phage~SfIV Enterobacteria~phage~phiP27 Salmonella~phage~118970_sal3 Salmonella~phage~ST64B Shigella~phage~SfII
	197	15	60.14	0.8476	Bdellovibrio~phage~phi1422 IHPW_Ga0214207_1000026-circular-cat_2 H0602_93770_NODE_64_length_43127_cov_2_291884-cat_2 H0598_93745_NODE_91_length_35522_cov_1_642520-cat_2 TBL_comb47_HYPODRAFT_10002134-cat_2 IHWZ_Ga0214173_100028-cat_2 IHWT_Ga0214246_1000038-cat_2 IHSX_Ga0214199_1000073-cat_2 3300032668_Ga0316230_1002512 3300031759_Ga0316219_1002721 3300032665_Ga0316221_1003145 IHPZ_Ga0214174_100037…
	198	16	214.9	0.4149	Enterobacteria~phage~ST104 Salmonella~enterica~bacteriophage~SE1 Salmonella~phage~ST160 Enterobacteria~phage~IME10 Enterobacteria~phage~Sf101 Enterobacteria~phage~UAB_Phi20 Salmonella~phage~103203_sal5 Salmonella~phage~118970_sal4 Salmonella~phage~SEN22 Salmonella~phage~SPN9CC Salmonella~phage~ST64T Salmonella~phage~epsilon34 Salmonella~phage~vB_SemP_Emek Salmonella~virus~HK620 Salmonella~virus~P…
	202	3	436.2	0.2716	Escherichia~phage~D108 Escherichia~virus~Mu Shigella~phage~SfMu
	203	3	53.29	0.2564	IHUN_Ga0214249_1000129-circular-cat_2 TBL_comb47_HYPODRAFT_10000902-cat_2 TBL_comb47_HYPODRAFT_10007653-cat_2
	204	2	134.3	0.5202	3300002835_B570J40625_100001931 3300002835_B570J40625_100002086
	205	4	118.7	0.9686	Anabaena~phage~A-4L Cyanophage~PP Phormidium~phage~Pf-WMP3 Phormidium~phage~Pf-WMP4
	206	2	126	0.6599	Halorubrum~phage~CGphi46 Archaeal~BJ1~virus
	207	2	148.9	0.494	Arthrobacter~phage~vB_ArtM-ArV1 Arthrobacter~phage~BarretLemon
	208	7	476.1	0.263	Mycobacterium~phage~Phayonce Mycobacterium~phage~BigNuz Mycobacterium~phage~Brusacoram Mycobacterium~phage~Donovan Mycobacterium~phage~Fishburne Mycobacterium~phage~Malithi Mycobacterium~phage~Shipwreck
	209	3	55.62	0.3805	3300002835_B570J40625_100003659 3300002835_B570J40625_100002983_gene_1-gene_27 3300002835_B570J40625_100001388
	210	5	89.04	0.9009	Gordonia~phage~GMA5 Arthrobacter~phage~Decurro Gordonia~phage~GRU3 Gordonia~phage~McGonagall Rhodococcus~phage~RRH1
	211	2	600	0.9807	Arthrobacter~phage~Kitkat Arthrobacter~phage~KellEzio
	212	4	600	0.6586	Lactococcus~phage~P078 Lactococcus~phage~P092 Lactococcus~phage~P118 Lactococcus~phage~P162
	213	4	234.1	0.534	Arthrobacter~phage~Mudcat Rhodococcus~phage~ReqiPepy6 Rhodococcus~phage~ReqiPoco6 3300002835_B570J40625_100001451
	214	3	165.1	0.5356	Streptomyces~phage~SF3 Streptomyces~phage~SF1 Streptomyces~phage~VWB
	215	9	353.1	0.3873	Mycobacterium~phage~Angel Mycobacterium~phage~Jolie2 Mycobacterium~phage~Leo Mycobacterium~phage~MOOREtheMARYer Mycobacterium~phage~Sneeze Mycobacterium~virus~Halo Mycobacterium~virus~Liefie Mycobacterium~phage~Cambiare Mycobacterium~phage~FlagStaff
	216	44	477	0.7063	Mycobacterium~phage~Cerasum Mycobacterium~phage~Bipolar Mycobacterium~phage~Brocalys Mycobacterium~phage~Cabrinians Mycobacterium~phage~CaptainTrips Mycobacterium~phage~Daenerys Mycobacterium~phage~Dante Mycobacterium~phage~Estave1 Mycobacterium~phage~Florinda Mycobacterium~phage~Hades Mycobacterium~phage~Hamulus Mycobacterium~phage~Inventum Mycobacterium~phage~Llama Mycobacterium~phage~Ovechkin …
	217	6	320.9	0.4532	Gordonia~phage~BaxterFox Gordonia~phage~Kita Gordonia~phage~Nymphadora Gordonia~phage~SoilAssassin Gordonia~phage~Yeezy Gordonia~phage~Zirinka
	218	59	375.3	0.9823	Propionibacterium~phage~ATCC29399B_C Propionibacterium~phage~ATCC29399B_T Propionibacterium~phage~Attacne Propionibacterium~phage~BruceLethal Propionibacterium~phage~Enoki Propionibacterium~phage~Kubed Propionibacterium~phage~Lauchelly Propionibacterium~phage~Moyashi Propionibacterium~phage~MrAK Propionibacterium~phage~Ouroboros Propionibacterium~phage~P1.1 Propionibacterium~phage~P100D Propionib…
	220	2	491.3	0.5507	Propionibacterium~phage~PFR1 Propionibacterium~phage~PFR2
	221	21	600	0.6285	Mycobacterium~phage~Bruin Mycobacterium~phage~Contagion Mycobacterium~phage~DrDrey Mycobacterium~phage~Dumbo Mycobacterium~phage~HufflyPuff Mycobacterium~phage~Lilac Mycobacterium~phage~Murphy Mycobacterium~phage~Nala Mycobacterium~phage~PhatBacter Mycobacterium~phage~Phaux Mycobacterium~phage~Phrux Mycobacterium~phage~Quink Mycobacterium~virus~CJW1 Mycobacterium~phage~Dusk Mycobacterium~phage~Go…
	222	19	375	0.5498	Mycobacterium~phage~Cheetobro Mycobacterium~phage~OkiRoe Mycobacterium~phage~Validus Mycobacterium~virus~Angelica Mycobacterium~virus~Fionnbarth Mycobacterium~phage~BarrelRoll Mycobacterium~phage~Enkosi Mycobacterium~phage~Gengar Mycobacterium~phage~Keshu Mycobacterium~phage~Kratio Mycobacterium~phage~Milly Mycobacterium~phage~Mufasa Mycobacterium~phage~Murucutumbu Mycobacterium~phage~Omnicron My…
	224	10	258.7	0.5448	Bacteriophage~Lily Paenibacillus~phage~Vegas Paenibacillus~phage~Diva Paenibacillus~phage~Fern Paenibacillus~phage~HB10c2 Paenibacillus~phage~Harrison Paenibacillus~phage~Rani Paenibacillus~phage~Sitara Paenibacillus~phage~Xenia Paenibacillus~phage~phiIBB_Pl23
	226	6	77.46	0.2078	Halomonas~phage~phiHAP-1 Vibrio~phage~VP882 H0597_93745_NODE_154_length_47857_cov_5_345695_gene_10_gene_47-7598-38891-cat_4 H0592_93770_NODE_383_length_26270_cov_1_787783-cat_2 H0592_93745_NODE_111_length_63335_cov_2_331493_gene_3_gene_39-1264-28888-cat_4 H0595_93745_NODE_1_length_578130_cov_4_303948_gene_95_gene_138-104819-143184-cat_4
	229	3	39.18	0.6134	3300002835_B570J40625_100008860 3300002835_B570J40625_100008844 3300002835_B570J40625_100007272
	234	5	53.4	0.5855	H0595_93770_NODE_508_length_17461_cov_1_500635-cat_2 H0593_93770_NODE_166_length_13203_cov_2_095671-cat_2 H0593_93745_NODE_80_length_23679_cov_1_704696-cat_2 H0593_93745_NODE_120_length_17290_cov_1_959389-cat_2 H0593_93770_NODE_66_length_28220_cov_1_893959-cat_2
	235	30	68.06	0.6444	3300032677_Ga0316227_1000207 IHWT_Ga0214246_1000040-cat_2 3300032562_Ga0316226_1000329 3300002835_B570J40625_100000370 IHSY_Ga0214192_1000109-cat_2 3300032560_Ga0316223_1000502 IHPX_Ga0214206_1000011-circular-cat_2 3300031884_Ga0316220_1000554 3300032676_Ga0316229_1001349 3300032753_Ga0316224_1000532 3300032753_Ga0316224_1000649 3300032579_Ga0316228_1001474 3300032605_Ga0316232_1001050 IHUY_Ga021…
	236	8	31.92	0.4896	H0595_93770_NODE_88_length_73165_cov_1_615871-cat_2 H0595_93745_NODE_171_length_44089_cov_3_770370-cat_2 H0595_93770_NODE_508_length_17461_cov_1_500635-cat_2 H0593_93770_NODE_166_length_13203_cov_2_095671-cat_2 H0593_93745_NODE_80_length_23679_cov_1_704696-cat_2 H0593_93770_NODE_65_length_28697_cov_5_227511-cat_2 H0593_93745_NODE_120_length_17290_cov_1_959389-cat_2 H0593_93770_NODE_66_length_2822…
	237	16	36.95	0.6688	3300002835_B570J40625_100007703 3300002835_B570J40625_100000126 3300002835_B570J40625_100000215 3300002835_B570J40625_100005963 3300002835_B570J40625_100000336 3300002835_B570J40625_100009194 3300002835_B570J40625_100003310 3300002835_B570J40625_100000338 3300002835_B570J40625_100006751 3300002835_B570J40625_100006146 3300002835_B570J40625_100023423 3300002835_B570J40625_100023444 3300002835_B570…
	239	78	316.6	0.9165	Bacillus~phage~BCP8-2 Bacillus~phage~Bastille Bacillus~phage~Bcp1 Bacillus~phage~CAM003 Bacillus~phage~Evoli Bacillus~phage~Hoody~T Bacillus~phage~JBP901 Bacillus~phage~Mater Bacillus~phage~Moonbeam Bacillus~phage~Shbh1 Bacillus~phage~phiNIT1 Bacillus~phage~AvesoBmore Bacillus~phage~B4 Bacillus~phage~BigBertha Bacillus~phage~Bobb Bacillus~phage~Bp8p-C Bacillus~phage~Eldridge Bacillus~phage~Grass …
	242	8	58.43	0.5046	3300002835_B570J40625_100007703 3300002835_B570J40625_100000126 3300002835_B570J40625_100005963 3300002835_B570J40625_100003310 3300002835_B570J40625_100006751 3300002835_B570J40625_100006146 3300002835_B570J40625_100006563 3300002835_B570J40625_100019155
	243	5	42.43	0.796	HZIF_Ga0214164_1000025-cat_2 3300002835_B570J40625_100022199 3300002835_B570J40625_100007834 3300002835_B570J40625_100015316 3300002835_B570J40625_100019730
	244	4	600	0.7733	Bacillus~phage~Stahl Bacillus~phage~Slash Bacillus~phage~Staley Bacillus~phage~Stills
	245	2	600	0.3485	Clostridium~phage~phiCT19406A Clostridium~phage~phiCTC2A
	246	21	292.2	0.9366	Erwinia~phage~Ea35-70 Cronobacter~phage~CR5 Erwinia~phage~PhiEaH1 Erwinia~phage~phiEaH2 Erwinia~phage~vB_EamM_Asesino Erwinia~phage~vB_EamM_Caitlin Erwinia~phage~vB_EamM_ChrisDB Erwinia~phage~vB_EamM_EarlPhillipIV Erwinia~phage~vB_EamM_Huxley Erwinia~phage~vB_EamM_Kwan Erwinia~phage~vB_EamM_Phobos Halocynthia~phage~JM-2012 Pseudomonas~phage~201phi2-1 Pseudomonas~phage~EL Pseudomonas~phage~OBP Pse…
	249	11	121.9	0.4699	Bacillus~phage~phi4J1 Bacillus~phage~BtCS33 Bacillus~phage~Fah Bacillus~phage~Gamma Bacillus~phage~PfEFR-5 Bacillus~phage~Waukesha92 Bacillus~phage~phIS3501 Bacillus~phage~phiCM3 Bacillus~phage~vB_BtS_BMBtp3 Bacillus~virus~Wbeta Staphylococcus~phage~SpaA1
	250	20	592.7	0.8697	Mycobacterium~phage~Myrna Mycobacterium~phage~Alice Mycobacterium~phage~ArcherS7 Mycobacterium~phage~Astraea Mycobacterium~phage~Breeniome Mycobacterium~phage~Bxz1 Mycobacterium~phage~Cali Mycobacterium~phage~Catera Mycobacterium~phage~Dandelion Mycobacterium~phage~ET08 Mycobacterium~phage~Gizmo Mycobacterium~phage~HyRo Mycobacterium~phage~LinStu Mycobacterium~phage~MoMoMixon Mycobacterium~phage~…
	251	2	327.7	0.2325	Bacillus~virus~250 Bacillus~virus~IEBH
	253	2	163.4	0.2581	Streptococcus~phage~Dp-1 Clostridium~phage~phiCTP1
	254	25	158.4	0.4613	IHUY_Ga0214172_1000021-circular-cat_2 IHUX_Ga0214171_1000047-cat_2 IHPX_Ga0214206_1000047-cat_2 3300002835_B570J40625_100004306 IHUY_Ga0214172_1000018-circular-cat_2 H0602_93745_NODE_21_length_99223_cov_4_189049-cat_2 H0602_93770_NODE_19_length_97328_cov_3_459666-cat_2 3300032562_Ga0316226_1000186 IHPW_Ga0214207_1000004-cat_2 IHSY_Ga0214192_1000051-cat_2 HZHX_Ga0214166_1000047-cat_2 HZHX_Ga021416…
	258	4	230.8	0.3571	Bacillus~phage~phi4J1 Bacillus~phage~Waukesha92 Bacillus~phage~vB_BtS_BMBtp3 Staphylococcus~phage~SpaA1
	260	21	55.09	0.3322	Enterococcus~phage~EFC-1 Lactococcus~phage~Tuc2009 Lactococcus~phage~ul36 Lactococcus~phage~TP901-1 Lactobacillus~phage~LfeSau Enterococcus~phage~vB_EfaS_IME197 Lactobacillus~phage~CL2 Lactobacillus~phage~iLp1308 Lactobacillus~virus~phiJL1 Lactobacillus~phage~PLE3 Lactobacillus~phage~iLp84 Streptococcus~virus~9872 Lactobacillus~phage~CL1 Enterococcus~phage~phiFL2A Enterococcus~phage~phiEf11 Enter…
	261	15	76.31	0.3463	Lactococcus~phage~Tuc2009 Lactococcus~phage~ul36 Lactococcus~phage~TP901-1 Lactococcus~phage~bIL285 Lactococcus~phage~bIL309 Lactococcus~phage~P335~sensu~lato Lactococcus~phage~bIL286 Lactococcus~phage~28201 Lactococcus~phage~BM13 Lactococcus~phage~50101 Lactococcus~phage~phiLC3 Lactococcus~phage~BK5-T Lactococcus~phage~63301 Lactococcus~phage~r1t Lactococcus~phage~98201
	262	6	201.5	0.467	Listeria~phage~A118 Listeria~phage~A500 Listeria~phage~LP-030-3 Listeria~phage~vB_LmoS_293 Listeria~phage~A006 Listeria~phage~vB_LmoS_188
	264	17	154.8	0.4929	Streptococcus~virus~7201 Streptococcus~virus~DT1 Streptococcus~virus~2972 Streptococcus~virus~858 Streptococcus~virus~ALQ132 Streptococcus~virus~Sfi21 Streptococcus~virus~phiAbc2 Streptococcus~virus~Sfi19 Streptococcus~virus~9872 Streptococcus~phage~TP-778L Streptococcus~phage~TP-J34 Streptococcus~phage~20617 Streptococcus~virus~9871 Streptococcus~virus~9874 Streptococcus~virus~O1205 Streptococcu…
	265	9	127.9	0.2959	Streptococcus~phage~315.4 Streptococcus~phage~5093 Streptococcus~phage~A25 Streptococcus~phage~MM1 Streptococcus~phage~PH15 Streptococcus~phage~phiARI0468-4 Streptococcus~phage~phiBHN167 Streptococcus~phage~phiNJ2 Temperate~phage~phiNIH1.1
	266	7	152.5	0.3796	Bacillus~phage~phi4J1 Bacillus~phage~BtCS33 Bacillus~phage~Waukesha92 Bacillus~phage~phIS3501 Bacillus~phage~phiCM3 Bacillus~phage~vB_BtS_BMBtp3 Staphylococcus~phage~SpaA1
	268	6	397	0.7186	Bacillus~phage~Page Bacillus~phage~Palmer Bacillus~phage~Pascal Bacillus~phage~Pavlov Bacillus~phage~Pony Bacillus~phage~Pookie
	269	2	376.6	0.2096	Bacillus~phage~TP21-L Bacillus~virus~BMBtp2
	270	7	80.22	0.2079	Streptococcus~phage~PH10 Streptococcus~phage~phiARI0131-2 Streptococcus~phage~phiARI0923 Streptococcus~phage~315.1 Streptococcus~phage~phi3396 Streptococcus~phage~SpSL1 Streptococcus~phage~SM1
	271	4	491.4	0.3989	Brevibacillus~phage~Abouo Brevibacillus~phage~Davies Brevibacillus~phage~Jimmer1 Brevibacillus~phage~Osiris
	274	5	341.5	0.445	Clostridium~phage~phiCD481-1 Clostridium~phage~phiCD506 Clostridium~phage~phiCDHM11 Clostridium~phage~phiCDHM13 Clostridium~phage~phiMMP04
	275	4	372.1	0.8121	Clostridium~phage~phiCP13O Clostridium~phage~phiCP26F Clostridium~phage~phiCP34O Clostridium~phage~phiCP39-O
	276	4	255.9	0.2745	Clostridium~phage~phiCT19406C Clostridium~phage~phiCT453B Clostridium~phage~phiCT19406B Clostridium~phage~phiCTC2B
	277	9	233.8	0.5122	Clostridium~virus~phiCD119 Clostridium~virus~phiCD27 Clostridium~phage~phiCD505 Clostridium~phage~phiMMP02 Clostridium~phage~CDMH1 Clostridium~phage~phiMMP03 Clostridium~virus~phiC2 Clostridium~phage~phiCDHM19 Clostridium~phage~phiMMP01
	278	3	394.3	0.2044	Clostridium~virus~phiCD27 Clostridium~phage~phiCD505 Clostridium~phage~phiMMP02
	279	9	274.7	0.6444	Enterococcus~phage~EFAP-1 Enterococcus~phage~Ec-ZZ2 Enterococcus~phage~EfaCPT1 Enterococcus~phage~IME-EF4 Enterococcus~phage~IME-EFm1 Enterococcus~phage~IME-EFm5 Enterococcus~phage~IME_EF3 Enterococcus~phage~vB_EfaS_IME196 Enterococcus~phage~SANTOR1
	280	11	134.2	0.3405	Lactobacillus~phage~A2 Lactobacillus~phage~J-1 Lactobacillus~phage~Lrm1 Lactobacillus~phage~PL-1 Lactobacillus~phage~phiAT3 Lactobacillus~phage~CL2 Lactobacillus~phage~iLp1308 Lactobacillus~phage~PLE3 Lactobacillus~phage~iLp84 Lactobacillus~phage~Lc-Nu Lactobacillus~phage~CL1
	284	29	105.1	0.3081	Enterococcus~phage~Ec-ZZ2 Enterococcus~phage~EfaCPT1 Enterococcus~phage~IME-EF4 Enterococcus~phage~IME-EFm1 Enterococcus~phage~IME-EFm5 Enterococcus~phage~IME_EF3 Enterococcus~phage~vB_EfaS_IME196 Staphylococcus~phage~23MRA Staphylococcus~phage~2638A Staphylococcus~phage~IME-SA4 Staphylococcus~phage~JS01 Staphylococcus~phage~P954 Staphylococcus~phage~PVL Staphylococcus~phage~StB20 Staphylococcus~…
	285	72	134.8	0.8122	Staphylococcus~phage~23MRA Staphylococcus~phage~CNPx Staphylococcus~phage~JS01 Staphylococcus~phage~P954 Staphylococcus~phage~PVL Staphylococcus~phage~ROSA Staphylococcus~phage~SA13 Staphylococcus~phage~StauST398-2 Staphylococcus~phage~StauST398-4 Staphylococcus~phage~YMC/09/04/R1988 Staphylococcus~phage~phi2958PVL Staphylococcus~phage~phiN315 Staphylococcus~phage~phiNM3 Staphylococcus~phage~phiP…
	286	7	143.2	0.3503	Lactococcus~phage~50101 Lactococcus~phage~phiLC3 Streptococcus~phage~SM1 Streptococcus~phage~Str-PAP-1 Lactococcus~phage~63301 Lactococcus~phage~r1t Streptococcus~phage~315.3
	288	11	222.2	0.5193	Streptococcus~phage~DCC1738 Streptococcus~phage~IC1 Streptococcus~phage~phiARI0462 Streptococcus~phage~K13 Streptococcus~phage~phiARI0004 Streptococcus~phage~phiARI0031 Streptococcus~phage~phiARI0131-1 Streptococcus~phage~phiARI0460-1 Streptococcus~phage~phiARI0468-1 Streptococcus~phage~phiARI0468-2 Streptococcus~phage~phiARI0746
	289	4	135.2	0.9902	Bacillus~phage~GIL16c Bacillus~phage~Bam35c Bacillus~phage~Wip1 Bacillus~virus~AP50
	290	10	183	0.3075	3300002835_B570J40625_100000087 3300002835_B570J40625_100000218 3300032753_Ga0316224_1000125 3300002835_B570J40625_100000084 3300002835_B570J40625_100000097 IHSY_Ga0214192_1000012-circular-cat_2 3300002835_B570J40625_100000082 3300002835_B570J40625_100000211 3300002835_B570J40625_100000187 3300002835_B570J40625_100000105
	291	16	84.05	0.3319	Lactobacillus~phage~phiAT3 Lactococcus~phage~bIL309 Streptococcus~virus~7201 Streptococcus~virus~DT1 Lactococcus~phage~P335~sensu~lato Streptococcus~virus~Sfi21 Streptococcus~virus~phiAbc2 Streptococcus~virus~Sfi19 Lactobacillus~phage~Lc-Nu Lactococcus~phage~bIL286 Streptococcus~phage~APCM01 Streptococcus~phage~M102AD Lactobacillus~phage~Sha1 Streptococcus~phage~M102 Lactococcus~phage~BK5-T Strep…
	293	3	53.18	0.3452	3300002835_B570J40625_100019267 3300002835_B570J40625_100002580 3300002835_B570J40625_100007021
	294	9	4.704	0.2469	IHUY_Ga0214172_1000169-cat_2 3300002835_B570J40625_100007358 3300031759_Ga0316219_1000098_gene_23-gene_57 H0594_93745_NODE_339_length_11310_cov_1_879192-cat_2 3300002835_B570J40625_100020796 IHTG_Ga0214196_1000088-cat_2 Cellulophaga~phage~phi39:1 3300002835_B570J40625_100009745 H0605_93770_NODE_102_length_23888_cov_1_761332-cat_2
	295	13	48.93	0.7744	3300002835_B570J40625_100010115 3300002835_B570J40625_100008264 3300002835_B570J40625_100002400 3300002835_B570J40625_100004702 3300002835_B570J40625_100002094 3300002835_B570J40625_100014622 3300002835_B570J40625_100000746 3300002835_B570J40625_100006847 3300002835_B570J40625_100000210 3300002835_B570J40625_100001572 3300002835_B570J40625_100013323 3300002835_B570J40625_100017654 3300002835_B570…
	296	2	32.19	0.4181	3300031759_Ga0316219_1000098_gene_23-gene_57 IHTG_Ga0214196_1000088-cat_2
	297	10	22.65	0.6896	3300002835_B570J40625_100022282 3300002835_B570J40625_100016872 3300002835_B570J40625_100021483 3300002835_B570J40625_100012259 3300002835_B570J40625_100011650 3300002835_B570J40625_100023111 3300002835_B570J40625_100010651 3300002835_B570J40625_100004268 3300002835_B570J40625_100016355 3300002835_B570J40625_100013679
	298	2	93.11	0.235	3300002835_B570J40625_100001815 3300002835_B570J40625_100013899
	300	3	186.5	0.4537	Bacteroides~phage~B40-8 Bacteroides~phage~B124-14 Croceibacter~phage~P2559S
	301	2	318.6	0.3063	Liberibacter~phage~SC1 Liberibacter~phage~SC2
	303	44	35.1	0.3894	3300032665_Ga0316221_1000252 IHUC_Ga0214254_1000139-cat_2 3300032677_Ga0316227_1000316 3300032722_Ga0316231_1001186 3300032665_Ga0316221_1001393 HZHX_Ga0214166_1000040-circular-cat_2 IHXP_Ga0214235_1000291-cat_2 3300032579_Ga0316228_1000907 IHUY_Ga0214172_1000222-cat_2 TBL_comb47_HYPODRAFT_10000291-circular-cat_2 H0603_93770_NODE_170_length_30661_cov_1_823770-cat_2 IHSZ_Ga0214193_1000010-cat_2 IH…
	304	13	49.24	0.2767	IHUH_Ga0214255_1000317-cat_2 IHUC_Ga0214254_1000139-cat_2 3300032722_Ga0316231_1001186 3300032665_Ga0316221_1001393 IHXP_Ga0214235_1000291-cat_2 3300032579_Ga0316228_1000907 H0603_93770_NODE_170_length_30661_cov_1_823770-cat_2 H0603_93745_NODE_315_length_19794_cov_1_831342-cat_2 IHPW_Ga0214207_1000098-cat_2 HZHX_Ga0214166_1000182-cat_2 H0601_93745_NODE_448_length_13158_cov_2_446781-cat_2 33000326…
	306	5	114.3	0.7944	3300002835_B570J40625_100000668 3300002835_B570J40625_100001126 3300002835_B570J40625_100001433 3300002835_B570J40625_100001565 3300002835_B570J40625_100001588
	307	7	566.3	0.9832	Bacillus~virus~Andromeda Bacillus~virus~Blastoid Bacillus~virus~Curly Bacillus~virus~Eoghan Bacillus~virus~Finn Bacillus~virus~Glittering Bacillus~virus~Riggi
	308	5	236.3	0.2566	Lactobacillus~phage~CL2 Lactobacillus~phage~iLp1308 Lactobacillus~phage~PLE3 Lactobacillus~phage~iLp84 Lactobacillus~phage~CL1
	310	2	4.511	0.4228	3300002835_B570J40625_100018766 3300002835_B570J40625_100010152
	311	40	64.41	0.2666	3300002835_B570J40625_100000017 3300002835_B570J40625_100000077 3300002835_B570J40625_100000089 3300002835_B570J40625_100000003_gene_159-gene_265 3300002835_B570J40625_100001102 IHSY_Ga0214192_1000007_gene_121_gene_214-64937-163553-cat_5 3300002835_B570J40625_100000014_gene_148-gene_254 3300002835_B570J40625_100000364 3300002835_B570J40625_100000730 3300002835_B570J40625_100001642 3300002835_B570…
	314	2	369.9	0.5881	3300031759_Ga0316219_1000094 3300032665_Ga0316221_1000146
	316	58	53.92	0.4627	3300002835_B570J40625_100000096 IHSY_Ga0214192_1000040-cat_2 3300002835_B570J40625_100000077 3300002835_B570J40625_100000089 3300002835_B570J40625_100000708 3300002835_B570J40625_100000014_gene_148-gene_254 3300002835_B570J40625_100000068 3300002835_B570J40625_100000469 3300002835_B570J40625_100002377 3300002835_B570J40625_100000353 3300002835_B570J40625_100000170 3300002835_B570J40625_100001671 …
	317	40	110.4	0.4379	3300002835_B570J40625_100000107 3300002835_B570J40625_100000109 Streptomyces~phage~Jay2Jay 3300002835_B570J40625_100000163 3300002835_B570J40625_100000380 3300002835_B570J40625_100000921 3300002835_B570J40625_100001910 3300002835_B570J40625_100001923 3300002835_B570J40625_100003710 3300002835_B570J40625_100000915 3300002835_B570J40625_100001192 H0602_93745_NODE_71_length_38440_cov_1_497220-cat_2 …
	318	2	600	0.4754	Microcystis~aeruginosa~phage~Ma-LMM01 Microcystis~phage~MaMV-DC
	319	3	298.9	0.333	Lactobacillus~virus~phiJL1 Lactobacillus~virus~ATCC8014 Pediococcus~virus~cIP1
	320	3	399.2	0.3784	Oenococcus~phage~phi9805 Oenococcus~phage~phiS11 Oenococcus~phage~phiS13
	321	5	600	0.8388	Listeria~phage~LP-026 Listeria~phage~LP-037 Listeria~phage~LP-110 Listeria~phage~LP-114 Listeria~phage~P70
	322	6	365	0.8962	Lactobacillus~phage~Ld17 Lactobacillus~phage~Ld25A Lactobacillus~phage~Ld3 Lactobacillus~phage~phiLdb Lactobacillus~virus~LLKu Lactobacillus~virus~c5
	323	7	75.85	0.5149	IHSY_Ga0214192_1000245-circular-cat_2 IHPW_Ga0214207_1000064-cat_2 HZHX_Ga0214166_1000205-cat_2 IHUX_Ga0214171_1000255-cat_2 IHSC_Ga0214178_1000069-circular-cat_2 HZHX_Ga0214166_1000345-cat_2 IHUY_Ga0214172_1000296-cat_2
	324	3	365.7	0.6113	Streptomyce~phage~TG1 Streptomyces~virus~phiBT1 Streptomyces~virus~phiC31
	327	3	9.06	0.2393	3300002835_B570J40625_100006220 3300002835_B570J40625_100010973 3300002835_B570J40625_100014513
	328	3	49.09	0.5814	3300002835_B570J40625_100005429 3300002835_B570J40625_100006632 3300002835_B570J40625_100014675
	329	4	248.9	0.3014	Lactobacillus~phage~KC5a Lactobacillus~phage~phiAQ113 Lactobacillus~phage~phi~jlb1 Lactobacillus~prophage~Lj771
	330	3	324.7	0.2642	Streptococcus~phage~APCM01 Streptococcus~phage~M102AD Streptococcus~phage~M102
	332	3	103.5	0.6861	HZHZ_Ga0214165_1000086-cat_2 IHWH_Ga0214219_1000013-cat_2 TBL_comb47_HYPODRAFT_10001819-cat_2
	334	10	442.2	0.4039	Escherichia~phage~EK99P-1 Escherichia~phage~Envy Escherichia~phage~Gluttony Escherichia~phage~HK578 Escherichia~phage~YD-2008.s Escherichia~phage~slur05 Escherichia~virus~JL1 Shigella~phage~EP23 Sodalis~phage~SO1 Escherichia~virus~SSL2009a
	336	21	28.63	0.2568	3300032722_Ga0316231_1001186 IHUY_Ga0214172_1000222-cat_2 H0603_93770_NODE_170_length_30661_cov_1_823770-cat_2 HZHX_Ga0214166_1000748-cat_2 IHPW_Ga0214207_1000299-cat_1 IHUX_Ga0214171_1000134-cat_2 H0603_93770_NODE_460_length_15452_cov_1_389821-cat_2 3300032677_Ga0316227_1001014 IHSI_Ga0214205_100073-cat_2 IHSY_Ga0214192_1000533-cat_2 3300032561_Ga0316222_1002220 H0602_93745_NODE_224_length_18638…
	337	89	34.45	0.548	IHWT_Ga0214246_1000064-cat_2 H0606_93745_NODE_40_length_35309_cov_3_018532-cat_2 IHWP_Ga0214244_1000119-cat_2 IHXU_Ga0214240_100107-cat_2 3300031884_Ga0316220_1004436 H0603_93745_NODE_735_length_10788_cov_2_526874-cat_2 H0600_93745_NODE_18_length_73309_cov_6_063718-cat_2 3300031759_Ga0316219_1000814 IHPX_Ga0214206_1000041-cat_2 IHWZ_Ga0214173_100021-circular-cat_2 3300032676_Ga0316229_1001325 IHT…
	338	80	28.87	0.6493	3300032665_Ga0316221_1000252 3300032677_Ga0316227_1000316 HZHX_Ga0214166_1000040-circular-cat_2 TBL_comb47_HYPODRAFT_10000291-circular-cat_2 IHSZ_Ga0214193_1000010-cat_2 3300002835_B570J40625_100000726 IHPX_Ga0214206_1000008-circular-cat_1 IHXT_Ga0214236_1000050-cat_1 IHSU_Ga0214201_1000084-cat_2 3300032665_Ga0316221_1000474 IHUA_Ga0214252_1000141-cat_2 3300032665_Ga0316221_1001865 IHXW_Ga0214229…
	339	6	529.6	0.9351	Flavobacterium~phage~Fpv10 Flavobacterium~phage~Fpv11 Flavobacterium~phage~Fpv5 Flavobacterium~phage~Fpv6 Flavobacterium~phage~Fpv7 Flavobacterium~phage~Fpv8
	342	12	31.22	0.6635	Bdellovibrio~phage~phiMH2K Chimpanzee~faeces~associated~microphage~2 Chlamydia~phage~2 Chlamydia~phage~4 Chlamydia~virus~CPAR39 Gokushovirinae~Bog1183_53 Gokushovirinae~Bog5712_52 Gokushovirinae~Bog8989_22 Gokushovirinae~Fen672_31 Gokushovirinae~Fen7875_21 Guinea~pig~Chlamydia~phage Marine~gokushovirus
	343	10	20.44	0.5444	Microviridae~Bog1249_12 Microviridae~Bog5275_51 Microviridae~Bog9017_22 Microviridae~Fen2266_11 Microviridae~Fen418_41 Microviridae~Fen4707_41 Microviridae~Fen685_11 Microviridae~Fen7786_21 Microviridae~Fen7895_21 Microviridae~Fen7918_21
	346	3	68.58	0.4754	Pelagibacter~phage~HTVC010P 3300002835_B570J40625_100004313 3300002835_B570J40625_100022246
	347	7	31.41	0.2515	Bordetella~virus~BPP1 3300002835_B570J40625_100001555 3300002835_B570J40625_100001815 IHWG_Ga0214218_1000093-cat_1 H0598_93745_NODE_373_length_16307_cov_2_968727-cat_2 3300002835_B570J40625_100008511 IHUY_Ga0214172_1000215-cat_2
	348	3	21.79	0.4415	3300032561_Ga0316222_1000996 3300032753_Ga0316224_1004102 3300032753_Ga0316224_1003367
	349	4	16.12	0.3254	HZHZ_Ga0214165_1001168-cat_1 H0602_93770_NODE_351_length_14622_cov_2_985650-cat_1 HZIC_Ga0214167_1001020-cat_1 3300032753_Ga0316224_1001531_gene_5-gene_18
	350	3	100.5	0.3734	IHWG_Ga0214218_1000093-cat_1 H0598_93745_NODE_373_length_16307_cov_2_968727-cat_2 IHUY_Ga0214172_1000215-cat_2
	351	8	29.21	0.6559	IHSO_Ga0214200_1000012-cat_2 H0609_93770_NODE_416_length_11862_cov_1_851214-cat_2 H0605_93745_NODE_531_length_10387_cov_2_849805-cat_1 H0598_93745_NODE_417_length_14907_cov_3_623748-cat_2 IHTX_Ga0214182_1000040-cat_2 H0604_93745_NODE_516_length_10611_cov_2_450782-cat_2 H0605_93745_NODE_392_length_12340_cov_2_821092-cat_2 H0607_93745_NODE_79_length_26455_cov_2_652043-cat_1
	352	2	24.82	0.2007	3300032675_Ga0316225_1003202 3300032677_Ga0316227_1003445
	353	6	44.28	0.3247	HZIF_Ga0214164_1000902-cat_2 HZIC_Ga0214167_1001111-cat_2 H0609_93745_NODE_131_length_20719_cov_2_217123-cat_2 HZHX_Ga0214166_1000583-cat_2 3300032605_Ga0316232_1002999 H0609_93770_NODE_411_length_11897_cov_2_521071-cat_2
	355	4	557.5	0.7927	Cellulophaga~phage~phi13:2 Cellulophaga~phage~phi18:3 Cellulophaga~phage~phi46:3 Cellulophaga~phage~phi19:3
	356	2	19.61	0.2004	Cellulophaga~phage~phi39:1 H0605_93770_NODE_102_length_23888_cov_1_761332-cat_2
	357	3	43.16	0.5836	3300002835_B570J40625_100008163 3300002835_B570J40625_100002265 3300002835_B570J40625_100011339
	359	2	517.5	0.4615	Brucella~phage~Tb Brucella~phage~Pr
	360	13	15.95	0.3124	Myxococcus~phage~Mx8 IHSY_Ga0214192_1000197-cat_2 HZIF_Ga0214164_1000370-cat_1 3300002835_B570J40625_100012049 3300032560_Ga0316223_1000654 3300002835_B570J40625_100002404 3300002835_B570J40625_100016035 3300032676_Ga0316229_1003134 3300032579_Ga0316228_1004607 3300032561_Ga0316222_1000937 3300002835_B570J40625_100002204 IHUN_Ga0214249_1000768-cat_2 3300032753_Ga0316224_1003021
	361	11	26.33	0.2465	Vibrio~phage~pYD38-B Idiomarinaceae~phage~Phi1M2-2 Listonella~phage~phiHSIC Pseudoalteromonas~phage~H103 Vibrio~phage~pYD21-A 3300032562_Ga0316226_1003238 IHPZ_Ga0214174_100077-cat_2 3300032665_Ga0316221_1002007 3300032562_Ga0316226_1003985 3300032665_Ga0316221_1001268 3300032562_Ga0316226_1001030
	362	3	476.9	0.9255	Sulfitobacter~phage~NYA-2014a Sulfitobacter~phage~pCB2047-A Sulfitobacter~phage~pCB2047-C
	364	12	59.24	0.2704	IHTG_Ga0214196_1000102-cat_2 IHWT_Ga0214246_1000101-cat_2 IHWX_Ga0214233_1000178-cat_1 HZIF_Ga0214164_1000536-cat_2 IHUZ_Ga0214220_1000148-circular-cat_1 IHSC_Ga0214178_1000055-circular-cat_1 IHUN_Ga0214249_1000319-cat_2 IHPX_Ga0214206_1000275-cat_2 IHTG_Ga0214196_1000475-cat_2 IHUI_Ga0214256_100051-cat_2 3300032753_Ga0316224_1002434 IHWW_Ga0214234_100207-cat_1
	366	8	23.67	0.2042	3300032562_Ga0316226_1003238 IHPZ_Ga0214174_100077-cat_2 3300032665_Ga0316221_1002007 3300032562_Ga0316226_1003985 3300032665_Ga0316221_1001268 3300032562_Ga0316226_1001030 TBL_comb47_HYPODRAFT_10007504-cat_2 3300032753_Ga0316224_1003285
	367	18	392.3	0.6889	Phage~MP22 Pseudomonas~phage~H70 Pseudomonas~phage~JBD24 Pseudomonas~phage~JBD30 Pseudomonas~phage~JBD5 Pseudomonas~phage~JBD69 Pseudomonas~phage~JBD88a Pseudomonas~phage~JBD93 Pseudomonas~phage~JD024 Pseudomonas~phage~MP42 Pseudomonas~phage~MP48 Pseudomonas~phage~vB_PaeS_PAO1_Ab30 Pseudomonas~virus~D3112 Pseudomonas~virus~DMS3 Pseudomonas~virus~LPB1 Pseudomonas~virus~MP29 Pseudomonas~virus~MP38 …
	368	6	200	0.2201	Pseudomonas~phage~B3 Pseudomonas~phage~JBD18 Pseudomonas~phage~JBD25 Pseudomonas~phage~vB_PaeS_PM105 Burkholderia~virus~BcepMu Burkholderia~virus~phiE255
	369	4	413.5	0.5374	Burkholderia~virus~Bcep22 Burkholderia~virus~Bcepil02 Burkholderia~virus~Bcepmigl Burkholderia~virus~DC1
	373	2	512.3	0.2244	Cyanophage~MED4-117 Prochlorococcus~phage~MED4-184
	374	3	6.66	0.279	3300002835_B570J40625_100000571 TBL_comb47_HYPODRAFT_10000415-cat_2 3300002835_B570J40625_100005242
	375	2	123.4	0.4044	Cellulophaga~phage~phiSM Flavobacterium~phage~FCL-2
	377	17	13.88	0.6239	IHTA_Ga0214190_1000133-cat_1 Idiomarinaceae~phage~1N2-2 3300002835_B570J40625_100008442 3300002835_B570J40625_100014960 3300002835_B570J40625_100011735 3300002835_B570J40625_100012504 3300002835_B570J40625_100015786 3300002835_B570J40625_100007292 Ralstonia~phage~RSK1 3300002835_B570J40625_100002595 Salicola~phage~CGphi29 3300002835_B570J40625_100003411 3300002835_B570J40625_100006453 3300002835_…
	379	43	53.75	0.6379	H0603_93770_NODE_95_length_42369_cov_3_567516-cat_2 IHXP_Ga0214235_1000097-cat_1 3300031884_Ga0316220_1000277 H0603_93745_NODE_110_length_40156_cov_2_488446-cat_2 3300031759_Ga0316219_1000667 H0609_93745_NODE_31_length_44244_cov_2_040166-circular-cat_2 3300032677_Ga0316227_1000626 TBL_comb47_HYPODRAFT_10000701-circular-cat_2 3300032579_Ga0316228_1000643 HZHX_Ga0214166_1000208-cat_1 H0599_93770_NO…
	381	6	160.7	0.2306	Vibrio~phage~martha~12B12 Escherichia~phage~D108 Escherichia~virus~Mu Haemophilus~phage~SuMu Mannheimia~phage~vB_MhM_3927AP2 Shigella~phage~SfMu
	383	2	59.9	0.2843	Aug07_Bin_1_000000000004-cat_2 Sep27_Bin_3_000000000094-cat_2
	384	2	11.92	0.248	3300031759_Ga0316219_1003960 3300002835_B570J40625_100008531
	385	23	24.52	0.7139	H0591_93770_NODE_88_length_38188_cov_2_712356-cat_2 3300032753_Ga0316224_1000757 3300032753_Ga0316224_1001031 3300032722_Ga0316231_1002435 IHUB_Ga0214253_100177-cat_2 3300032675_Ga0316225_1000670 3300032579_Ga0316228_1000810 H0602_93770_NODE_71_length_40285_cov_3_354948-cat_2 IHSX_Ga0214199_1000044-cat_2 3300032675_Ga0316225_1001002_gene_10-gene_41 TBL_comb47_HYPODRAFT_10002508-cat_2 H0609_93770_…
	389	5	378.1	0.987	Vibrio~phage~J2 Vibrio~phage~QH Vibrio~phage~VP2 Vibrio~phage~VP5 Vibrio~phage~phiVC8
	390	39	17.49	0.4923	3300032668_Ga0316230_1000952 3300032665_Ga0316221_1001268 H0609_93745_NODE_164_length_18746_cov_2_436490-cat_2 3300032722_Ga0316231_1002262 H0609_93770_NODE_421_length_11805_cov_1_664926-cat_2 3300032561_Ga0316222_1001890 IHWT_Ga0214246_1000325-cat_1 H0609_93745_NODE_344_length_13204_cov_1_813260-cat_2 3300032677_Ga0316227_1004720 HZHX_Ga0214166_1001291-cat_2 3300032675_Ga0316225_1004263 33000326…
	393	40	34.87	0.5209	3300002835_B570J40625_100000293 3300002835_B570J40625_100002837 3300002835_B570J40625_100021804 3300002835_B570J40625_100003955 3300002835_B570J40625_100006783 3300002835_B570J40625_100008359 3300002835_B570J40625_100014668 3300002835_B570J40625_100023758 3300002835_B570J40625_100019745 3300002835_B570J40625_100003736 3300002835_B570J40625_100007492 3300002835_B570J40625_100011108 3300002835_B570…
	394	4	24.05	0.5056	3300002835_B570J40625_100002041 3300002835_B570J40625_100013567 3300002835_B570J40625_100010665 3300002835_B570J40625_100020833
	395	3	599.6	0.7966	Halovirus~HCTV-1 Halovirus~HCTV-5 Halovirus~HVTV-1
	397	15	28.15	0.2896	3300031759_Ga0316219_1004269 3300032560_Ga0316223_1003925 HZIF_Ga0214164_1000802-cat_2 IHWH_Ga0214219_1000821-cat_2 3300002835_B570J40625_100005584 3300031759_Ga0316219_1003116 3300032677_Ga0316227_1003013 3300031884_Ga0316220_1002113 3300002835_B570J40625_100003293 3300032668_Ga0316230_1002176 3300032722_Ga0316231_1002057 3300032562_Ga0316226_1003874 3300032562_Ga0316226_1002746 3300032665_Ga031…
	398	10	30.26	0.2494	H0602_93770_NODE_240_length_17965_cov_2_256307-cat_2 TBL_comb47_HYPODRAFT_10002759-cat_2 3300032665_Ga0316221_1003243 H0602_93745_NODE_93_length_33555_cov_2_374147-cat_2 3300002835_B570J40625_100006741 3300002835_B570J40625_100006396 IHUY_Ga0214172_1000554-cat_2 HZHX_Ga0214166_1001029-cat_2 3300002835_B570J40625_100017442 3300031759_Ga0316219_1003793
	399	6	18.29	0.2947	IHPW_Ga0214207_1000189-cat_2 3300032753_Ga0316224_1003231 3300002835_B570J40625_100008889 3300002835_B570J40625_100009649 HZIF_Ga0214164_1001755-cat_2 3300002835_B570J40625_100022794
	402	17	27.22	0.2085	3300032665_Ga0316221_1000297 3300031759_Ga0316219_1004269 3300032677_Ga0316227_1001420 3300032560_Ga0316223_1003925 HZIF_Ga0214164_1000802-cat_2 IHWH_Ga0214219_1000821-cat_2 3300002835_B570J40625_100005584 3300031759_Ga0316219_1003116 3300032677_Ga0316227_1003013 3300031884_Ga0316220_1002113 3300002835_B570J40625_100003293 3300032668_Ga0316230_1002176 3300032722_Ga0316231_1002057 3300032562_Ga031…
	407	2	31.26	0.6902	3300002835_B570J40625_100015668 3300002835_B570J40625_100001972
	409	4	73.89	0.6204	3300002835_B570J40625_100001416 3300002835_B570J40625_100000290 3300002835_B570J40625_100006257 3300002835_B570J40625_100004263
	411	11	42.74	0.2489	IHWC_Ga0214170_1000369-cat_2 IHSH_Ga0214175_1000434-cat_2 3300002835_B570J40625_100011717 IHWC_Ga0214170_1000616-cat_2 HZHX_Ga0214166_1001398-cat_2 TBL_comb47_HYPODRAFT_10006204-cat_2 HZIF_Ga0214164_1002017-cat_2 HZHX_Ga0214166_1001059-cat_2 3300032676_Ga0316229_1004021 HZHX_Ga0214166_1000850-cat_2 H0603_93745_NODE_659_length_11871_cov_1_862483-cat_2
	413	15	31.69	0.4566	3300002835_B570J40625_100011127 3300002835_B570J40625_100018491 3300002835_B570J40625_100001704 3300002835_B570J40625_100017146 3300002835_B570J40625_100014148 3300002835_B570J40625_100001096 3300002835_B570J40625_100001202 3300002835_B570J40625_100002269 3300002835_B570J40625_100002964 3300002835_B570J40625_100007833 3300002835_B570J40625_100009663 3300002835_B570J40625_100016342 3300002835_B570…
	415	4	65.93	0.235	IHWT_Ga0214246_1000109-cat_2 HZIF_Ga0214164_1002083-cat_2 3300032668_Ga0316230_1000987 HZIF_Ga0214164_1000768-cat_2
	416	34	21.81	0.226	3300002835_B570J40625_100018275 H0603_93770_NODE_173_length_30287_cov_2_303912-cat_2 3300032605_Ga0316232_1002810 IHPW_Ga0214207_1000254-cat_2 IHSY_Ga0214192_1001506-cat_2 HZHX_Ga0214166_1000131-cat_1 3300032668_Ga0316230_1000734 IHTC_Ga0214198_1000148-cat_1 3300032605_Ga0316232_1005207 HZIF_Ga0214164_1000186-cat_2 3300031759_Ga0316219_1001528 3300002835_B570J40625_100019689 3300032677_Ga0316227_…
	417	3	26.89	0.439	3300002835_B570J40625_100014271 3300002835_B570J40625_100018016 3300002835_B570J40625_100024095
	424	12	39.18	0.255	IHSH_Ga0214175_1000058-cat_2 3300032676_Ga0316229_1001453 3300032668_Ga0316230_1000684 3300032753_Ga0316224_1000912 TBL_comb47_HYPODRAFT_10006495-cat_2 3300032753_Ga0316224_1004216 3300032665_Ga0316221_1002883 IHSY_Ga0214192_1002250-cat_2 3300032753_Ga0316224_1002577 3300032605_Ga0316232_1004944 3300031759_Ga0316219_1002932 3300032665_Ga0316221_1003727
	427	2	194.3	0.203	Synechococcus~phage~S-CBS2 Cyanophage~PSS2
	428	2	418.4	0.3566	Vibrio~phage~ICP2 Vibrio~phage~ICP2_2013_A_Haiti
	430	2	383.8	0.7915	H0586_93770_NODE_9_length_145821_cov_2_343514_gene_62_gene_185-42856-145815-cat_5 H0586_93745_NODE_14_length_102227_cov_2_448737-cat_2
	431	9	26.51	0.5541	IHTA_Ga0214190_1000133-cat_1 Ralstonia~phage~RSK1 3300002835_B570J40625_100002595 3300002835_B570J40625_100003411 3300002835_B570J40625_100006453 3300002835_B570J40625_100017901 3300002835_B570J40625_100011059 3300002835_B570J40625_100002351 IHWX_Ga0214233_1000449-cat_2
	432	3	448.5	0.9179	Cellulophaga~phage~phi12:1 Cellulophaga~phage~phi17:1 Cellulophaga~phage~phi18:1
	433	4	78.75	0.4171	Cellulophaga~phage~phi10:1 Cellulophaga~phage~phi19:1 Flavobacterium~phage~11b 3300002835_B570J40625_100006677
	434	4	126.8	0.4291	IHPS_Ga0214210_1000049-circular-cat_1 3300002835_B570J40625_100002942 IHPX_Ga0214206_1000050-circular-cat_1 IHSX_Ga0214199_1000040-circular-cat_1
	436	2	122.3	0.9683	Cellulophaga~phage~phi12a:1 Cellulophaga~phage~phi12:2
	437	3	60.36	0.4013	3300002835_B570J40625_100000517 3300002835_B570J40625_100000554 3300002835_B570J40625_100002784
	438	3	17.65	0.5158	3300002835_B570J40625_100015073 3300002835_B570J40625_100021078 3300002835_B570J40625_100007062
	439	5	546.4	0.7595	Flavobacterium~phage~Fpv1 Flavobacterium~phage~Fpv2 Flavobacterium~phage~Fpv20 Flavobacterium~phage~Fpv3 3300002835_B570J40625_100000217
	440	6	211.6	0.2513	H0604_93770_NODE_10_length_111034_cov_3_995338-cat_2 3300002835_B570J40625_100000099 3300002835_B570J40625_100000112 IHSY_Ga0214192_1000023-cat_2 H0588_93745_NODE_15_length_97057_cov_2_939719-cat_2 3300002835_B570J40625_100000108
	442	7	51.07	0.2919	IHTW_Ga0214180_1000008-cat_2 HZIF_Ga0214164_1000076-cat_2 IHWT_Ga0214246_1000077-cat_2 IHSH_Ga0214175_1000124-cat_2 IHTO_Ga0214188_100109-cat_2 IHSH_Ga0214175_1000112-cat_2 IHUY_Ga0214172_1000306-cat_2
	446	2	60.23	0.2236	IHSY_Ga0214192_1000182-cat_2 3300002835_B570J40625_100005535
	449	2	9.428	0.2868	Cellulophaga~phage~phi46:1 3300002835_B570J40625_100020267
	450	2	93.88	0.2243	IHPW_Ga0214207_1000087-cat_2 HZHX_Ga0214166_1000694-cat_2
	451	2	580.8	0.9704	Polaribacter~phage~P12002L Polaribacter~phage~P12002S
	452	2	122.5	0.5858	3300002835_B570J40625_100000633 3300002835_B570J40625_100002405
	453	3	16.23	0.3393	IHSY_Ga0214192_1000145-cat_2 TBL_comb47_HYPODRAFT_10000165-circular-cat_2 IHSY_Ga0214192_1000087-cat_2
	454	6	37.26	0.5117	3300032665_Ga0316221_1000292 HZHX_Ga0214166_1000050-cat_2 IHWZ_Ga0214173_100034-cat_2 HZIF_Ga0214164_1000221-cat_2 IHPZ_Ga0214174_100041-cat_2 HZHX_Ga0214166_1001335-cat_2
	456	10	412.7	0.9192	Pseudomonas~phage~DL54 Pseudomonas~phage~LUZ24 Pseudomonas~phage~PaP3 Pseudomonas~phage~PhiCHU Pseudomonas~phage~UFV-P2 Pseudomonas~phage~phiIBB-PAA2 Pseudomonas~phage~tf Pseudomonas~phage~vB_PaeP_C2-10_Ab22 Pseudomonas~phage~vB_PaeP_p2-10_Or1 Pseudomonas~phage~TL
	459	4	88.62	0.9123	Clavibacter~phage~CN1A Clavibacter~phage~CMP1 Microbacterium~phage~vB_MoxS-ISF9 3300002835_B570J40625_100003549
	460	3	417.9	0.445	Clostridium~phage~phiCD111 Clostridium~phage~phiCD146 Clostridium~phage~phiCD38-2
	461	3	177.5	0.7785	Clostridium~phage~phiCP7R Clostridium~phage~phiCPV4 Clostridium~phage~phiZP2
	462	4	556.8	0.7464	Enterococcus~phage~BC611 Enterococcus~phage~VD13 Enterococcus~phage~vB_EfaS_IME198 Streptococcus~phage~SPQS1
	463	13	43.8	0.7314	3300002835_B570J40625_100000095 3300002835_B570J40625_100001361 3300002835_B570J40625_100004618 3300002835_B570J40625_100000448 3300002835_B570J40625_100020408 3300002835_B570J40625_100019263 3300002835_B570J40625_100002154 3300002835_B570J40625_100001710_gene_12-gene_53 3300002835_B570J40625_100003604 3300002835_B570J40625_100013518 3300002835_B570J40625_100013933 3300002835_B570J40625_100004157…
	464	3	519.2	0.5025	Gordonia~phage~GRU1 Gordonia~phage~GTE5 Gordonia~phage~GTE8
	465	3	422.4	0.5737	Gordonia~phage~Gsput1 Gordonia~phage~Splinter Gordonia~phage~Vendetta
	466	7	438.7	0.5755	Gordonia~phage~Blueberry Gordonia~phage~CaptainKirk2 Gordonia~phage~CarolAnn Gordonia~phage~Guacamole Gordonia~phage~Obliviate Gordonia~phage~UmaThurman Gordonia~phage~Utz
	468	5	576.3	0.5199	Mycobacterium~phage~Gumball Mycobacterium~phage~Hawkeye Mycobacterium~phage~PBI1 Mycobacterium~phage~PLot Mycobacterium~phage~Troll4
	469	6	400.6	0.5485	Mycobacterium~phage~Barnyard Mycobacterium~phage~Damien Mycobacterium~phage~Konstantine Mycobacterium~phage~Oaker Mycobacterium~phage~Patience Mycobacterium~phage~Predator
	470	12	22.79	0.2949	3300002835_B570J40625_100003915 HZHX_Ga0214166_1000104-cat_2 IHWC_Ga0214170_1000130-cat_1 HZIF_Ga0214164_1000139-cat_2 3300032561_Ga0316222_1005466 IHSY_Ga0214192_1001965-cat_2 HZIF_Ga0214164_1001045-cat_2 HZHX_Ga0214166_1000962-cat_1 HZIF_Ga0214164_1000219-cat_2 TBL_comb47_HYPODRAFT_10002082-cat_2 IHWT_Ga0214246_1000107-cat_1 IHSY_Ga0214192_1001444-cat_2
	472	47	24.58	0.2394	3300002835_B570J40625_100018275 3300032753_Ga0316224_1000814 3300032753_Ga0316224_1000830 3300032677_Ga0316227_1000862 H0603_93770_NODE_173_length_30287_cov_2_303912-cat_2 3300032605_Ga0316232_1002810 IHPW_Ga0214207_1000254-cat_2 IHSY_Ga0214192_1001506-cat_2 HZHX_Ga0214166_1000131-cat_1 3300002835_B570J40625_100007242 3300032677_Ga0316227_1000559 3300032668_Ga0316230_1000734 TBL_comb47_HYPODRAFT_…
	473	6	64.28	0.3488	3300032677_Ga0316227_1001280 3300032668_Ga0316230_1000587 TBL_comb47_HYPODRAFT_10001157-cat_2 HZHZ_Ga0214165_1000209-cat_2 3300032579_Ga0316228_1000646 3300031884_Ga0316220_1000878
	474	2	24.89	0.298	3300032753_Ga0316224_1001145 IHWT_Ga0214246_1000124-cat_2
	476	2	115.4	0.288	H0602_93770_NODE_31_length_69980_cov_3_670522-cat_2 HZIF_Ga0214164_1000754-cat_2
	477	11	20.35	0.2663	3300002835_B570J40625_100005403 IHUY_Ga0214172_1000367-cat_2 3300002835_B570J40625_100013026 3300002835_B570J40625_100003733 IHSY_Ga0214192_1000577-cat_2 3300002835_B570J40625_100000772 IHSC_Ga0214178_1000050-cat_2 3300002835_B570J40625_100005481 HZIF_Ga0214164_1000340-cat_2 3300002835_B570J40625_100002279 IHUY_Ga0214172_1000569-cat_2
	480	6	23.07	0.211	IHSY_Ga0214192_1000405-cat_2 3300031884_Ga0316220_1001708 HZHX_Ga0214166_1000999-cat_2 HZIF_Ga0214164_1000762-cat_2 IHPW_Ga0214207_1000415-cat_2 3300002835_B570J40625_100012156
	483	11	9.356	0.3061	HZHZ_Ga0214165_1000823-cat_2 3300002835_B570J40625_100021917 3300002835_B570J40625_100015006_gene_1-gene_14 IHSY_Ga0214192_1002176-cat_2 3300002835_B570J40625_100003006 3300002835_B570J40625_100016090 TBL_comb47_HYPODRAFT_10003530-cat_2 3300002835_B570J40625_100004017 3300002835_B570J40625_100015181 IHSY_Ga0214192_1000047-cat_2 3300032665_Ga0316221_1003673
	485	2	66.68	0.241	3300002835_B570J40625_100003904 3300002835_B570J40625_100006331
	486	5	26.58	0.3211	3300002835_B570J40625_100008163 3300002835_B570J40625_100003503 3300002835_B570J40625_100002316 3300002835_B570J40625_100002265 3300002835_B570J40625_100011339
	488	7	22.87	0.2299	IHSH_Ga0214175_1000004-cat_2 3300032753_Ga0316224_1003949 3300002835_B570J40625_100010130 3300032605_Ga0316232_1003418 TBL_comb47_HYPODRAFT_10000670-cat_2 IHSY_Ga0214192_1000155-cat_2 IHPX_Ga0214206_1000401-cat_1
	496	6	17.79	0.2124	3300002835_B570J40625_100010527 3300002835_B570J40625_100006557 3300002835_B570J40625_100005483 3300002835_B570J40625_100005830 3300031884_Ga0316220_1004666 3300032668_Ga0316230_1003273
	498	3	50.1	0.685	3300002835_B570J40625_100011193 3300002835_B570J40625_100004766 3300002835_B570J40625_100002194
	503	2	67.34	0.5113	3300002835_B570J40625_100000660 3300002835_B570J40625_100004593
	505	3	23.48	0.3622	3300002835_B570J40625_100006159 3300002835_B570J40625_100011441 3300002835_B570J40625_100011282
	506	3	41.19	0.7157	3300002835_B570J40625_100002187 3300002835_B570J40625_100008310 3300002835_B570J40625_100004706
	507	2	600	0.801	Escherichia~virus~P1 Salmonella~phage~SJ46
	508	3	178.5	0.9889	Pseudoalteromonas~phage~PH1 Edwardsiella~phage~KF-1 Vibrio~phage~VPMS1
	509	8	61.44	0.9422	Enterobacteria~phage~G4~sensu~lato Enterobacteria~phage~ID18~sensu~lato Enterobacteria~phage~ID2~Moscow/ID/2001 Enterobacteria~phage~St-1 Enterobacteria~phage~WA13~sensu~lato Enterobacteria~phage~alpha3 Enterobacteria~phage~phiX174~sensu~lato Escherichia~virus~phiK
	510	3	41.8	0.5416	3300002835_B570J40625_100006796 3300002835_B570J40625_100010582 3300002835_B570J40625_100021774
	511	3	76.36	0.2022	HZIC_Ga0214167_1000138-cat_2 H0609_93770_NODE_21_length_57951_cov_6_532270-cat_2 3300031884_Ga0316220_1001987
	512	2	31.44	0.2642	3300032561_Ga0316222_1000908 HZHX_Ga0214166_1000152-circular-cat_2
	513	2	22.03	0.2061	3300002835_B570J40625_100010155 3300002835_B570J40625_100015065
	514	2	231.7	0.6541	3300002835_B570J40625_100002858 3300002835_B570J40625_100002573
	515	7	9.055	0.9314	Enterobacteria~phage~Hgal1 Enterobacteria~phage~C-1~INW-2012 Enterobacteria~phage~M Escherichia~virus~BZ13 Escherichia~virus~MS2 Pseudomonas~phage~PP7 Pseudomonas~phage~PRR1
	517	2	5.955	0.2981	3300032665_Ga0316221_1000174 3300032675_Ga0316225_1000200
	518	2	41.72	0.3567	Enterobacteria~phage~Ike Escherichia~virus~I22
	519	4	39.01	0.8248	Enterobacteria~phage~Ike Enterobacteria~phage~If1 Enterobacteria~phage~fd Escherichia~virus~M13
	522	4	68.47	0.279	Streptococcus~phage~C1 Enterococcus~phage~vB_EfaP_IME195 Enterococcus~phage~vB_Efae230P-4 Lactoccocus~phage~WP-2
	523	2	46.24	0.2679	Lactococcus~phage~bIL312 Lactococcus~phage~bIL310
	524	8	167.6	0.8199	Staphylococcus~aureus~phage~P68 Staphylococcus~phage~44AHJD Staphylococcus~phage~66 Staphylococcus~phage~BP39 Staphylococcus~phage~GRCS Staphylococcus~phage~S24-1 Staphylococcus~phage~SAP-2 Staphylococcus~phage~SLPW
	525	12	23.77	0.4073	H0602_93770_NODE_561_length_10450_cov_1_640124-cat_2 HZIF_Ga0214164_1000445-cat_2 3300002835_B570J40625_100003498 3300002835_B570J40625_100008895 IHSO_Ga0214200_1000179-cat_2 3300002835_B570J40625_100018737 3300002835_B570J40625_100001482 3300002835_B570J40625_100008578 3300002835_B570J40625_100005929 3300002835_B570J40625_100014369 3300002835_B570J40625_100003049 3300002835_B570J40625_100002423
	527	2	58.96	0.5626	TBL_comb47_HYPODRAFT_10000702-cat_2 3300032561_Ga0316222_1000022_gene_1-gene_26
	528	2	457.9	0.4243	Nonlabens~phage~P12024L Nonlabens~phage~P12024S
	529	2	41.64	0.2349	3300002835_B570J40625_100010676 3300002835_B570J40625_100023429
	530	3	397	0.8727	Flavobacterium~phage~2A Flavobacterium~phage~1H Flavobacterium~phage~6H
	534	3	27.23	0.6901	IHSX_Ga0214199_1000039-cat_2 3300002835_B570J40625_100018176 TBL_comb47_HYPODRAFT_10003930-cat_2
	535	4	67.68	0.9247	3300032605_Ga0316232_1003374 IHSH_Ga0214175_1000354-cat_2 3300032562_Ga0316226_1002143 H0600_93770_NODE_32_length_45010_cov_2_935677-cat_2
	537	75	334.4	0.5794	Gordonia~phage~JSwag Gordonia~phage~KatherineG Gordonia~phage~Remus Gordonia~phage~Rosalind Gordonia~phage~Soups Mycobacterium~phage~40AC Mycobacterium~phage~Adzzy Mycobacterium~phage~AnnaL29 Mycobacterium~phage~Anubis Mycobacterium~phage~ArcherNM Mycobacterium~phage~Artemis2UCLA Mycobacterium~phage~BTCU-1 Mycobacterium~phage~Bactobuster Mycobacterium~phage~BellusTerra Mycobacterium~phage~Blue7 M…
	538	6	383.5	0.5069	Gordonia~phage~Orchid Gordonia~phage~GMA3 Gordonia~phage~Jumbo Gordonia~phage~Gmala1 Gordonia~phage~GordDuk1 Gordonia~phage~GordTnk2
	539	121	289.3	0.9369	Gordonia~phage~JSwag Gordonia~phage~KatherineG Gordonia~phage~Remus Gordonia~phage~Rosalind Gordonia~phage~Soups Mycobacterium~phage~40AC Mycobacterium~phage~Abrogate Mycobacterium~phage~Adzzy Mycobacterium~phage~Alvin Mycobacterium~phage~AnnaL29 Mycobacterium~phage~Anubis Mycobacterium~phage~ArcherNM Mycobacterium~phage~Artemis2UCLA Mycobacterium~phage~BTCU-1 Mycobacterium~phage~Bactobuster Myco…
	540	9	595.1	0.4035	Mycobacterium~phage~Archie Mycobacterium~phage~Crossroads Mycobacterium~phage~Gardann Mycobacterium~phage~Lolly9 Mycobacterium~phage~Snenia Mycobacterium~phage~Whirlwind Mycobacterium~virus~Bron Mycobacterium~virus~Faith1 Mycobacterium~virus~Rumpelstiltskin
	541	10	472.8	0.3983	Streptomyces~phage~Amela Streptomyces~phage~Nanodon Streptomyces~phage~Caliburn Streptomyces~phage~Izzy Streptomyces~phage~Lannister Streptomyces~phage~Lika Streptomyces~phage~R4 Streptomyces~phage~Sujidade Streptomyces~phage~Zemlya Streptomyces~phage~phiHau3
	542	19	216.5	0.3641	Mycobacterium~phage~Phayonce Mycobacterium~phage~BigNuz Mycobacterium~phage~Brusacoram Mycobacterium~phage~Carcharodon Mycobacterium~phage~Charlie Mycobacterium~phage~Donovan Mycobacterium~phage~Fishburne Mycobacterium~phage~Malithi Mycobacterium~phage~MichelleMyBell Mycobacterium~phage~Panchino Mycobacterium~phage~Sbash Mycobacterium~phage~Shipwreck Mycobacterium~phage~Xeno Mycobacterium~virus~C…
	543	10	367	0.7505	Rhodococcus~phage~ReqiDocB7 Tsukamurella~phage~TIN3 Gordonia~phage~Demosthenes Gordonia~phage~GMA7 Gordonia~phage~GTE7 Gordonia~phage~Hotorobo Gordonia~phage~Kvothe Gordonia~phage~Monty Gordonia~phage~Woes Tsukamurella~phage~TIN2
	545	5	249.5	0.2026	Mycobacterium~phage~Muddy Mycobacterium~phage~vB_MapS_FF47 Gordonia~phage~Emalyn Gordonia~phage~GTE2 Gordonia~phage~Cozz
	546	4	35.33	0.4956	HZIF_Ga0214164_1000421-cat_2 HZIF_Ga0214164_1000332-cat_2 IHSU_Ga0214201_1000114-cat_2 H0603_93770_NODE_337_length_18608_cov_2_302743-cat_2
	548	3	84.54	0.2484	3300002835_B570J40625_100006295 3300002835_B570J40625_100021306 3300002835_B570J40625_100003457
	550	4	22.57	0.2498	3300002835_B570J40625_100000209 3300002835_B570J40625_100007256 3300002835_B570J40625_100017334 3300002835_B570J40625_100004722
	551	2	133.1	0.7976	3300002835_B570J40625_100001756 3300002835_B570J40625_100002904
	552	36	47.45	0.5277	HZHX_Ga0214166_1001392-cat_2 HZIF_Ga0214164_1000202-cat_2 IHWC_Ga0214170_1000428-cat_2 IHTC_Ga0214198_1000036-circular-cat_2 3300032677_Ga0316227_1003816 HZHZ_Ga0214165_1001226-cat_2 IHTW_Ga0214180_1000502-cat_2 IHWT_Ga0214246_1000059-cat_2 IHUY_Ga0214172_1000125-cat_1 IHXC_Ga0214211_1000057-circular-cat_2 IHWC_Ga0214170_1000079-circular-cat_2 H0603_93745_NODE_106_length_41234_cov_2_312356-cat_1 …
	553	4	277.1	0.9952	Haloarcula~hispanica~icosahedral~virus~2 Haloarcula~californiae~icosahedral~virus~1 Haloarcula~hispanica~virus~PH1 Haloarcula~hispanica~virus~SH1
	554	5	28.7	0.9423	Haloarcula~hispanica~pleomorphic~virus~2 Haloarcula~hispanica~pleomorphic~virus~1 Halorubrum~pleomorphic~virus~1 Halorubrum~pleomorphic~virus~2 Halorubrum~pleomorphic~virus~6
	555	2	8.954	0.6912	Halorubrum~pleomorphic~virus~3 Halogeometricum~pleomorphic~virus~1
	556	6	52.28	0.5998	H0593_93745_NODE_41_length_51133_cov_3_467200-cat_2 H0593_93745_NODE_45_length_44579_cov_4_217358-cat_2 H0595_93770_NODE_204_length_40943_cov_1_634849-cat_2 H0594_93770_NODE_68_length_39088_cov_1_980391-cat_2 H0597_93770_NODE_36_length_152805_cov_4_220019_gene_1_gene_40-0-35179-cat_5 H0595_93745_NODE_239_length_35847_cov_1_667385-cat_2
	557	6	401.1	0.9631	Halorubrum~phage~HF2 Halovirus~HF1 Halovirus~HRTV-5 Halovirus~HRTV-7 Halovirus~HRTV-8 Halovirus~HSTV-2
	558	2	213.9	0.3877	Halovirus~HHTV-2 Halovirus~HCTV-2
	560	4	212.1	0.9938	Helicobacter~phage~KHP30 Helicobacter~phage~1961P Helicobacter~phage~KHP40 Helicobacter~phage~phiHP33
	561	6	341.4	0.5441	Leuconostoc~phage~phiLN12 Leuconostoc~phage~Lmd1 Leuconostoc~phage~phiLN03 Leuconostoc~phage~phiLN04 Leuconostoc~phage~phiLN6B Leuconostoc~phage~P793
	562	7	322.9	0.6136	Leuconostoc~phage~1-A4 Leuconostoc~phage~Ln-9 Leuconostoc~phage~Ln-8 Leuconostoc~phage~phiLN25 Leuconostoc~phage~phiLN34 Leuconostoc~phage~phiLNTR2 Leuconostoc~phage~phiLNTR3
	563	7	325.1	0.9078	Lactococcus~phage~D4412 Lactococcus~phage~D4410 Lactococcus~phage~M5938 Lactococcus~phage~M6162 Lactococcus~phage~M6165 Lactococcus~virus~bIL67 Lactococcus~virus~c2
	564	15	369.4	0.9917	Lactococcus~phage~340 Lactococcus~phage~P680 Lactococcus~phage~jm2 Lactococcus~phage~jm3 Lactococcus~phage~phi7 Lactococcus~virus~712 Lactococcus~virus~ASCC191 Lactococcus~virus~Bibb29 Lactococcus~virus~CB13 Lactococcus~virus~CB14 Lactococcus~virus~P008 Lactococcus~virus~Sl4 Lactococcus~virus~bIL170 Lactococcus~virus~jj50 Lactococcus~virus~sk1
	565	2	157.1	0.721	3300031884_Ga0316220_1000308 3300032677_Ga0316227_1000795
	566	2	277.7	0.9858	Methanothermobacter~phage~psiM100 Methanobacterium~phage~psiM2
	567	10	112	0.3571	3300032677_Ga0316227_1000277 IHUY_Ga0214172_1000124-cat_2 3300032665_Ga0316221_1000226 3300032605_Ga0316232_1000514 IHUX_Ga0214171_1000023-cat_2 3300032675_Ga0316225_1000639 IHSY_Ga0214192_1000024-cat_2 3300032665_Ga0316221_1001113 HZIF_Ga0214164_1000881-cat_2 HZIF_Ga0214164_1000422-cat_2
	568	30	45.54	0.6024	3300032665_Ga0316221_1001106 IHSU_Ga0214201_1000604-cat_2 TBL_comb47_HYPODRAFT_10007570-cat_2 IHWT_Ga0214246_1000407-cat_1 IHUY_Ga0214172_1000345-cat_2 IHSG_Ga0214176_1000127-cat_2 IHSY_Ga0214192_1000685-cat_2 IHWH_Ga0214219_1000388-cat_2 IHSH_Ga0214175_1000246-cat_2 IHSY_Ga0214192_1000161-circular-cat_2 H0600_93745_NODE_103_length_18817_cov_3_024559-cat_1 HZHX_Ga0214166_1000580-cat_2 IHSX_Ga0214…
	569	8	14.2	0.2019	HZIF_Ga0214164_1001721-cat_1 IHUY_Ga0214172_1000625-cat_2 IHWC_Ga0214170_1000118-cat_1 IHWC_Ga0214170_1000445-cat_2 IHUY_Ga0214172_1000875-cat_2 IHTC_Ga0214198_1000208-cat_2 IHUY_Ga0214172_1000947-cat_2 IHUY_Ga0214172_1000662-cat_1
	571	4	22.17	0.7591	3300002835_B570J40625_100002764 3300002835_B570J40625_100011125 3300002835_B570J40625_100021822 3300002835_B570J40625_100001948
	572	5	62.93	0.4141	3300002835_B570J40625_100003468 3300002835_B570J40625_100003753 3300002835_B570J40625_100006234 3300002835_B570J40625_100011319 3300002835_B570J40625_100007780
	573	13	28.11	0.4644	H0606_93745_NODE_59_length_28934_cov_3_162426-cat_2 3300002835_B570J40625_100013436 3300002835_B570J40625_100019127 3300002835_B570J40625_100005071 3300002835_B570J40625_100005713 3300002835_B570J40625_100022386 3300002835_B570J40625_100006321 3300002835_B570J40625_100006891 3300002835_B570J40625_100007177 3300002835_B570J40625_100003667 3300002835_B570J40625_100007129 3300002835_B570J40625_10001…
	574	32	13.13	0.7094	3300002835_B570J40625_100003938 3300002835_B570J40625_100005034 3300002835_B570J40625_100001045 H0604_93745_NODE_31_length_46531_cov_4_483364-cat_2 IHTW_Ga0214180_1000119-circular-cat_2 IHUY_Ga0214172_1000398-cat_2 3300002835_B570J40625_100013704 3300002835_B570J40625_100010058 HZHX_Ga0214166_1001299-cat_2 3300002835_B570J40625_100003013 3300002835_B570J40625_100008927 3300002835_B570J40625_10000…
	575	4	76.3	0.3196	3300002835_B570J40625_100002671 3300002835_B570J40625_100003582 3300002835_B570J40625_100002688 3300002835_B570J40625_100005624
	576	4	61.21	0.3358	3300002835_B570J40625_100005417 3300002835_B570J40625_100002754 3300002835_B570J40625_100003773 3300002835_B570J40625_100018950
	577	2	97.76	0.3756	3300002835_B570J40625_100010166 3300002835_B570J40625_100014535
	579	10	33.3	0.5364	HZHX_Ga0214166_1000167-cat_2 3300032605_Ga0316232_1002178 3300032753_Ga0316224_1002698 TBL_comb47_HYPODRAFT_10008997-cat_2 HZHX_Ga0214166_1000481-cat_2 3300031884_Ga0316220_1003935 IHSY_Ga0214192_1000248-cat_2 3300031884_Ga0316220_1002207 3300032668_Ga0316230_1001322 IHSF_Ga0214177_1000306-cat_2
	584	28	21.65	0.2412	TBL_comb47_HYPODRAFT_10001514-cat_2 3300002835_B570J40625_100002488 HZIF_Ga0214164_1000751-cat_2 HZIF_Ga0214164_1000807-cat_2 TBL_comb47_HYPODRAFT_10001187-cat_2 IHSX_Ga0214199_1000043-cat_2 3300002835_B570J40625_100004987 3300032665_Ga0316221_1002983 3300032665_Ga0316221_1003664 3300002835_B570J40625_100020349 3300032722_Ga0316231_1004367 IHWH_Ga0214219_1000214-cat_2 TBL_comb47_HYPODRAFT_1000649…
	587	5	47.3	0.4938	IHSH_Ga0214175_1000489-cat_2 3300032665_Ga0316221_1000842 HZHZ_Ga0214165_1001885-cat_2 3300032675_Ga0316225_1001202 IHPW_Ga0214207_1000547-cat_2
	590	2	48.17	0.272	H0602_93745_NODE_544_length_10586_cov_1_339612-cat_2 H0598_93745_NODE_560_length_11787_cov_1_682247-cat_2
	592	2	374.3	0.9894	Phormidium~phage~MIS-PhV1B Phormidium~phage~MIS-PhV1A
	593	7	18.23	0.8411	Planktothrix~phage~PaV-LD 3300002835_B570J40625_100022914 3300002835_B570J40625_100023720 3300002835_B570J40625_100011096 3300002835_B570J40625_100013047 3300002835_B570J40625_100023678 3300002835_B570J40625_100017077
	594	2	39.33	0.3378	3300002835_B570J40625_100013047 3300002835_B570J40625_100017077
	597	5	11.79	0.2458	3300002835_B570J40625_100011959 3300002835_B570J40625_100023461 3300002835_B570J40625_100009035 3300002835_B570J40625_100022550 3300002835_B570J40625_100012019
	603	8	8.555	0.2457	3300002835_B570J40625_100000605_gene_13-gene_24 3300032753_Ga0316224_1003854 3300002835_B570J40625_100002832 3300032579_Ga0316228_1001023 3300002835_B570J40625_100015438 3300032605_Ga0316232_1002413 3300002835_B570J40625_100005999 TBL_comb47_HYPODRAFT_10002672_gene_7_gene_22-4570-21871-cat_5
	604	3	20.8	0.2116	3300002835_B570J40625_100013192 3300032562_Ga0316226_1002292 IHSH_Ga0214175_1000329-cat_2
	605	2	74.99	0.2898	3300002835_B570J40625_100009377 3300002835_B570J40625_100006144
	607	11	27.51	0.7164	3300002835_B570J40625_100007652 3300002835_B570J40625_100009881 3300002835_B570J40625_100020601 3300002835_B570J40625_100012825 3300002835_B570J40625_100006494 3300002835_B570J40625_100007055 3300002835_B570J40625_100019937 3300002835_B570J40625_100006180 3300002835_B570J40625_100014810 3300002835_B570J40625_100007996 3300002835_B570J40625_100007743
	608	2	459.3	0.8934	Pseudomonas~phage~PaP2 Pseudomonas~phage~119X
	609	4	37.88	0.7125	3300002835_B570J40625_100002304 3300002835_B570J40625_100003482 3300002835_B570J40625_100012266 3300002835_B570J40625_100002464
	612	22	17.6	0.2899	IHWC_Ga0214170_1000155-cat_2 3300032665_Ga0316221_1002094 3300032605_Ga0316232_1001875 IHPX_Ga0214206_1000083-cat_2 3300032753_Ga0316224_1001760 3300032665_Ga0316221_1001322 IHUY_Ga0214172_1000288-cat_2 HZHZ_Ga0214165_1000564-cat_2 3300032562_Ga0316226_1000926 3300032677_Ga0316227_1001098 HZIF_Ga0214164_1000383-cat_2 IHPX_Ga0214206_1000135-cat_2 3300032753_Ga0316224_1000987 IHWT_Ga0214246_1000336…
	613	61	17.93	0.4713	IHXP_Ga0214235_1000066-cat_2 H0602_93745_NODE_115_length_29189_cov_3_689147-cat_2 IHWC_Ga0214170_1000468-cat_2 TBL_comb47_HYPODRAFT_10009071-cat_2 3300002835_B570J40625_100004929 H0598_93770_NODE_273_length_18682_cov_1_732525-cat_2 3300002835_B570J40625_100010427 HZHX_Ga0214166_1000724-cat_2 H0605_93745_NODE_299_length_14713_cov_1_863499-cat_2 HZHX_Ga0214166_1001004-cat_2 HZIF_Ga0214164_1002020-c…
	616	7	129.1	0.213	H0599_93745_NODE_117_length_27033_cov_18_416227-cat_2 IHWN_Ga0214217_1000237-cat_2 3300032560_Ga0316223_1000502 H0609_93745_NODE_81_length_27008_cov_4_188869-cat_2 IHPZ_Ga0214174_100030-cat_2 IHPX_Ga0214206_1000011-circular-cat_2 H0598_93770_NODE_135_length_28230_cov_18_364018-cat_2
	618	2	17.47	0.6783	3300002835_B570J40625_100019637 3300002835_B570J40625_100003395
	619	4	10.75	0.8897	Pseudomonas~phage~phi13 Pseudomonas~phage~phi12 Pseudomonas~phage~phi2954 Pseudomonas~phage~phi6
	620	2	12.03	0.6046	3300032579_Ga0316228_1002371 3300032579_Ga0316228_1003398
	623	2	88.78	0.9569	Thermoproteus~tenax~spherical~virus~1 Pyrobaculum~spherical~virus
	624	3	84.69	0.7908	Ralstonia~phage~RSM1 Ralstonia~phage~RSM3 Ralstonia~phage~RS603
	625	2	43.8	0.352	Ralstonia~phage~p12J Ralstonia~phage~PE226
	626	3	80.26	0.7801	Ralstonia~phage~RSS0 Ralstonia~phage~RSS1 Ralstonia~phage~RSS20
	627	17	53.22	0.2886	Burkholderia~phage~KS10 Vibrio~phage~martha~12B12 Rhizobium~phage~RR1-B Burkholderia~virus~BcepMu Burkholderia~virus~phiE255 Escherichia~phage~D108 Escherichia~virus~Mu Haemophilus~phage~SuMu Mannheimia~phage~vB_MhM_3927AP2 Ralstonia~phage~RS138 Rhodobacter~phage~RC1 Rhodobacter~phage~RcapMu Rhodovulum~phage~RS1 Shigella~phage~SfMu TBL_comb47_HYPODRAFT_10000819-cat_2 3300032579_Ga0316228_1000347 …
	628	2	106.5	0.461	3300032677_Ga0316227_1001693 3300032665_Ga0316221_1002957
	629	19	14.6	0.3106	IHSZ_Ga0214193_1000003_gene_5_gene_106-6737-86621-cat_5 3300002835_B570J40625_100000022_gene_1-gene_71 3300002835_B570J40625_100000402 3300002835_B570J40625_100002359 3300002835_B570J40625_100017296 3300002835_B570J40625_100019396 3300002835_B570J40625_100003846_gene_10-gene_39 3300002835_B570J40625_100010770 3300002835_B570J40625_100002413 3300002835_B570J40625_100009982 3300002835_B570J40625_10…
	630	2	67.14	0.2545	H0603_93745_NODE_65_length_53749_cov_3_977416-cat_2 TBL_comb47_HYPODRAFT_10008379-cat_2
	631	4	9.969	0.7874	H0602_93770_NODE_39_length_56731_cov_6_837697-cat_2 3300032722_Ga0316231_1000425 IHPX_Ga0214206_1000055-cat_2 IHUY_Ga0214172_1000354-cat_2
	632	3	42.25	0.31	H0595_93770_NODE_302_length_28601_cov_1_457716-cat_2 H0595_93745_NODE_773_length_11358_cov_1_538688-cat_2 H0595_93770_NODE_177_length_46197_cov_4_201172-cat_2
	633	12	18.46	0.7131	3300002835_B570J40625_100022282 3300002835_B570J40625_100016872 3300002835_B570J40625_100021483 3300002835_B570J40625_100012259 3300002835_B570J40625_100011650 3300002835_B570J40625_100023111 3300002835_B570J40625_100021912 3300002835_B570J40625_100019209 3300002835_B570J40625_100010651 3300002835_B570J40625_100004268 3300002835_B570J40625_100016355 3300002835_B570J40625_100013679
	634	3	48.13	0.3147	3300002835_B570J40625_100021912 3300002835_B570J40625_100019209 3300002835_B570J40625_100003160
	637	2	17.04	0.3291	H0597_93770_NODE_651_length_15028_cov_1_122676-cat_2 H0592_93770_NODE_234_length_40194_cov_3_741084-cat_2
	638	4	34.91	0.2855	3300032665_Ga0316221_1000462 3300031759_Ga0316219_1001119 3300032676_Ga0316229_1000401 3300002835_B570J40625_100008995
	639	2	61.08	0.2723	IHUP_Ga0214251_1000035-cat_2 IHWH_Ga0214219_1000366-cat_1
	641	27	21.37	0.3266	3300032560_Ga0316223_1002645 H0609_93745_NODE_73_length_27756_cov_2_837526-cat_2 H0605_93770_NODE_86_length_26155_cov_3_458545-cat_1 HZIF_Ga0214164_1000385-cat_2 IHPX_Ga0214206_1000461-cat_2 H0609_93745_NODE_536_length_10470_cov_1_876728-cat_2 IHPZ_Ga0214174_100042-cat_2 HZIF_Ga0214164_1001382-cat_2 IHSY_Ga0214192_1001394-cat_2 3300032665_Ga0316221_1003807 3300032605_Ga0316232_1002456 IHPZ_Ga0214…
	642	49	56.57	0.6287	H0588_93745_NODE_76_length_35537_cov_2_044140-cat_2 IHSO_Ga0214200_1000025-cat_2 IHSO_Ga0214200_1000027-cat_1 IHXF_Ga0214239_100052-cat_2 3300032675_Ga0316225_1000413 IHXP_Ga0214235_1000166-cat_2 IHSW_Ga0214202_1000133-circular-cat_2 IHSY_Ga0214192_1000938-cat_2 IHSF_Ga0214177_1000057-cat_2 IHSY_Ga0214192_1000234-cat_2 IHSY_Ga0214192_1000239-cat_2 IHTC_Ga0214198_1000055-cat_2 3300032753_Ga0316224…
	643	4	17.03	0.3644	3300002835_B570J40625_100011173 3300002835_B570J40625_100013939 3300002835_B570J40625_100010401 3300002835_B570J40625_100015180
	644	14	14.9	0.208	3300002835_B570J40625_100018682 3300002835_B570J40625_100002084 3300002835_B570J40625_100002540 3300002835_B570J40625_100014272 3300002835_B570J40625_100006715 3300002835_B570J40625_100004333 3300002835_B570J40625_100016237 IHSY_Ga0214192_1000856-cat_2 3300002835_B570J40625_100017763 3300002835_B570J40625_100002037 3300002835_B570J40625_100006897 3300002835_B570J40625_100023156 3300002835_B570J40…
	647	2	61.4	0.6933	3300032753_Ga0316224_1000934 3300032665_Ga0316221_1001529
	648	4	48.9	0.8064	HZHZ_Ga0214165_1000558-cat_2 IHTW_Ga0214180_1000120_gene_3_gene_19-1435-19506-cat_5 IHSW_Ga0214202_1000410_gene_4_gene_19-2068-15123-cat_5 3300032753_Ga0316224_1001492
	649	2	58.88	0.881	3300032665_Ga0316221_1003112 3300032668_Ga0316230_1003642
	650	3	29.54	0.545	3300002835_B570J40625_100006896 3300002835_B570J40625_100023481 3300002835_B570J40625_100004138
	651	3	53.48	0.5424	IHXT_Ga0214236_1000350-cat_2 HZIF_Ga0214164_1001352-cat_2 IHXF_Ga0214239_100105-cat_2
	652	9	19.31	0.3818	TBL_comb47_HYPODRAFT_10000789-cat_2 3300002835_B570J40625_100002157 3300002835_B570J40625_100002511 IHSY_Ga0214192_1000117-cat_2 3300002835_B570J40625_100006385 IHXT_Ga0214236_1000190-cat_2 IHXT_Ga0214236_1000350-cat_2 HZIF_Ga0214164_1001352-cat_2 IHXF_Ga0214239_100105-cat_2
	653	6	13.94	0.2505	3300002835_B570J40625_100006823 3300002835_B570J40625_100012232 3300002835_B570J40625_100015752 3300002835_B570J40625_100019159 IHXF_Ga0214239_100091-cat_2 3300002835_B570J40625_100009355
	655	3	32.4	0.3407	TBL_comb47_HYPODRAFT_10001110-cat_2 H0602_93745_NODE_178_length_21425_cov_3_578176-cat_2 TBL_comb47_HYPODRAFT_10004772-cat_2
	656	3	83.99	0.9767	Spiroplasma~phage~1-R8A2B Spiroplasma~phage~1-C74 Spiroplasma~virus~SkV1CR23x
	657	2	17.95	0.5942	HZHX_Ga0214166_1000309-cat_2 H0600_93745_NODE_37_length_47185_cov_1_905202-cat_2
	658	3	18.79	0.7614	Stenotrophomonas~phage~SMA9 Stenotrophomonas~phage~SMA7 Stenotrophomonas~phage~phiSHP2
	661	10	61.13	0.2232	3300002835_B570J40625_100002115 3300002835_B570J40625_100008176 3300002835_B570J40625_100011671 3300002835_B570J40625_100008798_gene_13-gene_43 3300002835_B570J40625_100021267 3300002835_B570J40625_100019093 3300002835_B570J40625_100008249 3300002835_B570J40625_100004528 3300002835_B570J40625_100002773 3300002835_B570J40625_100009750
	663	4	66.96	0.4424	3300002835_B570J40625_100006507 3300002835_B570J40625_100012187 3300002835_B570J40625_100008020 3300002835_B570J40625_100020444
	664	10	38.02	0.2173	3300002835_B570J40625_100014384 3300002835_B570J40625_100015793 HZHX_Ga0214166_1000797-cat_2 H0603_93770_NODE_142_length_34099_cov_2_793418-cat_2 3300002835_B570J40625_100021008 3300002835_B570J40625_100004707 3300002835_B570J40625_100013100 IHPX_Ga0214206_1000097-cat_2 IHUY_Ga0214172_1000468-cat_2 3300002835_B570J40625_100015714
	665	3	72.16	0.3926	3300002835_B570J40625_100000477 3300002835_B570J40625_100000524 3300002835_B570J40625_100000969
	667	2	4.509	0.2492	3300032665_Ga0316221_1003873 3300032677_Ga0316227_1003991
	668	2	193	0.9171	Sulfolobus~turreted~icosahedral~virus~1 Sulfolobus~turreted~icosahedral~virus~2
	669	4	33.68	0.8375	TBL_comb47_HYPODRAFT_10002768-cat_2 H0602_93745_NODE_123_length_28238_cov_3_412934-cat_2 IHWP_Ga0214244_1000184-cat_2 TBL_comb47_HYPODRAFT_10005455-cat_2
	670	3	7.917	0.4165	3300002835_B570J40625_100014136 3300002835_B570J40625_100015969 3300002835_B570J40625_100019231
	671	5	20.8	0.3519	3300032753_Ga0316224_1003949 3300002835_B570J40625_100010130 3300032605_Ga0316232_1003418 IHSY_Ga0214192_1000155-cat_2 IHPX_Ga0214206_1000401-cat_1
	673	3	19.7	0.3031	3300002835_B570J40625_100013898 3300002835_B570J40625_100024175 3300002835_B570J40625_100012958
	675	3	21.2	0.4847	3300002835_B570J40625_100007535 3300002835_B570J40625_100021829 3300002835_B570J40625_100010794
	676	2	177.2	0.6068	3300002835_B570J40625_100000739 3300002835_B570J40625_100001261
	677	5	23.19	0.2505	3300002835_B570J40625_100002442 3300002835_B570J40625_100001079 3300002835_B570J40625_100007923 3300002835_B570J40625_100006172 3300002835_B570J40625_100019684
	678	2	203.5	0.5074	3300032753_Ga0316224_1000371 3300032668_Ga0316230_1000686
	679	6	42.62	0.3661	3300002835_B570J40625_100003512 3300002835_B570J40625_100003665 3300002835_B570J40625_100004337 3300002835_B570J40625_100002373 3300002835_B570J40625_100002159 3300002835_B570J40625_100005623
	680	6	17.13	0.4344	3300002835_B570J40625_100021917 3300002835_B570J40625_100003006 3300002835_B570J40625_100016090 3300002835_B570J40625_100004017 3300002835_B570J40625_100015181 IHSY_Ga0214192_1000047-cat_2
	681	26	39.79	0.6877	IHPZ_Ga0214174_100085-cat_2 IHWI_Ga0214216_1000153-cat_2 IHWT_Ga0214246_1000149-cat_2 3300032561_Ga0316222_1004628 3300031884_Ga0316220_1004087 TBL_comb47_HYPODRAFT_10001334-cat_2 HZHZ_Ga0214165_1000638-cat_2 H0598_93770_NODE_290_length_18176_cov_3_753948-cat_2 H0600_93770_NODE_83_length_23131_cov_1_599765-cat_2 H0602_93770_NODE_197_length_19962_cov_3_438669-cat_2 H0602_93745_NODE_306_length_1557…
	683	5	31.02	0.5789	IHSH_Ga0214175_1000060-cat_2 IHSF_Ga0214177_1000019-cat_2 3300002835_B570J40625_100016356 3300002835_B570J40625_100019086 IHWC_Ga0214170_1000188-cat_2
	686	2	600	0.9934	Thermus~phage~phiYS40 Thermus~phage~TMA
	687	2	208.3	0.9812	Thermus~virus~P23-77 Thermus~virus~IN93
	688	2	600	0.9934	Thermus~virus~P74-26 Thermus~virus~P23-45
	689	3	72.2	0.973	Uncultured~phage~WW-nAnB~strain~3 Uncultured~phage~WW-nAnB~strain~2 uncultured~phage~WW-nAnB
	690	12	55.64	0.8806	IHPX_Ga0214206_1000534-cat_2 IHSZ_Ga0214193_1000211-cat_2 June20_Bin_3_000000000158-cat_3 IHUY_Ga0214172_1000203-circular-cat_2 IHPX_Ga0214206_1000274-cat_2 IHWC_Ga0214170_1000407-cat_2 IHUY_Ga0214172_1000145-cat_2 3300002835_B570J40625_100002189 IHWC_Ga0214170_1000136-cat_2 3300032753_Ga0316224_1001204 IHUX_Ga0214171_1000144-cat_2 IHUX_Ga0214171_1000160-cat_2
	691	5	23.17	0.4245	3300032562_Ga0316226_1001081 3300032579_Ga0316228_1000657 3300032562_Ga0316226_1004016 3300032605_Ga0316232_1003941 3300032675_Ga0316225_1000533
	692	9	21.87	0.7151	3300032562_Ga0316226_1001081 3300002835_B570J40625_100010753 3300032562_Ga0316226_1002708 3300032605_Ga0316232_1003941 3300032676_Ga0316229_1000071_gene_7-gene_65 3300002835_B570J40625_100004470 3300032561_Ga0316222_1001358 3300032677_Ga0316227_1001378_gene_8-gene_30 3300032722_Ga0316231_1001556
	693	2	29.83	0.392	Vibrio~phage~VCY-phi Vibrio~phage~KSF1
	694	4	23.5	0.6877	Vibrio~phage~VCY-phi Vibrio~phage~KSF1 Vibrio~phage~VfO3K6 Vibrio~phage~VfO4K68
	695	5	52.31	0.8879	Vibrio~phage~VGJphi Vibrio~phage~VEJphi Vibrio~phage~VSK Vibrio~virus~Vf33 Vibrio~virus~fs1
	696	2	77.7	0.951	Vibrio~phage~fs2 Vibrio~phage~VFJ
	698	3	49.93	0.8527	3300002835_B570J40625_100002819 3300002835_B570J40625_100010358 3300002835_B570J40625_100015517
	700	28	21.57	0.3209	3300032560_Ga0316223_1002645 H0609_93745_NODE_73_length_27756_cov_2_837526-cat_2 H0605_93770_NODE_86_length_26155_cov_3_458545-cat_1 HZIF_Ga0214164_1000385-cat_2 IHPX_Ga0214206_1000461-cat_2 3300032665_Ga0316221_1001637 H0609_93745_NODE_536_length_10470_cov_1_876728-cat_2 IHPZ_Ga0214174_100042-cat_2 HZIF_Ga0214164_1001382-cat_2 IHSY_Ga0214192_1001394-cat_2 3300032665_Ga0316221_1003807 3300032605_…
	704	2	160.1	0.2396	H0601_93745_NODE_36_length_56795_cov_3_699178-cat_2 3300032560_Ga0316223_1000239_gene_2-gene_64
	705	21	40.54	0.7037	3300032561_Ga0316222_1000875 IHSY_Ga0214192_1000124-cat_2 3300031759_Ga0316219_1001019 3300002835_B570J40625_100002555 HZHX_Ga0214166_1000472-cat_2 3300032753_Ga0316224_1002875 3300032562_Ga0316226_1001278 TBL_comb47_HYPODRAFT_10001809-cat_2 IHWT_Ga0214246_1000097-cat_2 IHUY_Ga0214172_1000353-cat_2 IHWC_Ga0214170_1000363-cat_2 HZIF_Ga0214164_1000558-cat_2 3300032665_Ga0316221_1000984 IHSY_Ga02141…
	717	14	19.8	0.3694	3300032668_Ga0316230_1002795 IHUY_Ga0214172_1000126-cat_2 IHWC_Ga0214170_1000562-cat_2 3300032561_Ga0316222_1002884 3300002835_B570J40625_100001583 3300031759_Ga0316219_1004508 IHUY_Ga0214172_1000367-cat_2 IHSY_Ga0214192_1000577-cat_2 IHWC_Ga0214170_1000634-cat_2 3300002835_B570J40625_100010643 3300002835_B570J40625_100011433 HZIF_Ga0214164_1002275-cat_2 3300002835_B570J40625_100015926 3300032677…
	718	6	22.52	0.2276	IHXT_Ga0214236_1000027_gene_66_gene_192-26910-76832-cat_5 IHUY_Ga0214172_1000442-cat_2 3300032753_Ga0316224_1004094 3300002835_B570J40625_100013361 3300032677_Ga0316227_1003798 IHSY_Ga0214192_1002042-cat_2
	719	2	100.2	0.8941	IHSY_Ga0214192_1000788-cat_2 IHUN_Ga0214249_1000425-cat_2
	720	3	38.96	0.2108	3300002835_B570J40625_100005830 3300031884_Ga0316220_1004666 3300032668_Ga0316230_1003273
	721	16	19.39	0.4451	3300002835_B570J40625_100019752 3300002835_B570J40625_100009643_gene_6-gene_17 3300002835_B570J40625_100003789 3300002835_B570J40625_100009079 3300032675_Ga0316225_1003073 3300032605_Ga0316232_1001697 3300002835_B570J40625_100009165 3300002835_B570J40625_100022036 3300002835_B570J40625_100001037 3300002835_B570J40625_100022700 3300032677_Ga0316227_1002726 3300002835_B570J40625_100004013 330000283…
	726	4	48.08	0.2712	IHUH_Ga0214255_1000265-cat_2 3300002835_B570J40625_100009752 3300002835_B570J40625_100006682 IHTZ_Ga0214247_1000460-cat_2
	729	2	57.55	0.7099	3300002835_B570J40625_100009520 3300002835_B570J40625_100020610
	730	8	49.3	0.2799	3300032668_Ga0316230_1003486 IHWC_Ga0214170_1000643-cat_2 HZHZ_Ga0214165_1001475-cat_2 HZIC_Ga0214167_1000657-cat_2 H0600_93770_NODE_176_length_14958_cov_3_450138-cat_2 TBL_comb47_HYPODRAFT_10003382-cat_1 H0600_93745_NODE_293_length_11508_cov_3_281083-cat_2 IHSY_Ga0214192_1000810-cat_2
	731	35	55.32	0.721	IHTH_Ga0214194_100185-cat_2 IHXC_Ga0214211_1000066-cat_1 IHPX_Ga0214206_1000299-cat_2 IHTA_Ga0214190_1000063-circular-cat_2 H0606_93770_NODE_34_length_37995_cov_3_312480-circular-cat_2 IHTW_Ga0214180_1000089-circular-cat_2 HZHX_Ga0214166_1000777-cat_2 IHSG_Ga0214176_1000045-circular-cat_2 3300032665_Ga0316221_1001074 IHPZ_Ga0214174_100015-cat_2 HZHZ_Ga0214165_1001230_gene_6_gene_19-3482-14046-cat…
	732	6	51.03	0.3691	IHWC_Ga0214170_1000213-cat_1 HZIF_Ga0214164_1002170-cat_2 IHSZ_Ga0214193_1000073-circular-cat_2 IHUY_Ga0214172_1000362-cat_2 IHSY_Ga0214192_1001510-cat_2 HZHX_Ga0214166_1000360-cat_2
	733	14	29.01	0.6209	IHWC_Ga0214170_1000213-cat_1 HZIF_Ga0214164_1002170-cat_2 3300032665_Ga0316221_1002172 3300032668_Ga0316230_1002272 IHUY_Ga0214172_1000731-cat_2 3300002835_B570J40625_100002809 HZHX_Ga0214166_1000215-circular-cat_2 3300002835_B570J40625_100006876 3300002835_B570J40625_100011576 IHSZ_Ga0214193_1000073-circular-cat_2 IHUY_Ga0214172_1000362-cat_2 3300002835_B570J40625_100009343 IHSY_Ga0214192_100151…
	735	9	37.53	0.2208	3300032579_Ga0316228_1003094 3300032562_Ga0316226_1002332 HZHZ_Ga0214165_1000605-cat_2 HZIF_Ga0214164_1001683-cat_2 3300032605_Ga0316232_1002075 HZIF_Ga0214164_1001330-cat_2 H0604_93770_NODE_52_length_35358_cov_4_588885-cat_2 IHTW_Ga0214180_1000194-cat_2 H0602_93745_NODE_283_length_16317_cov_2_915009-cat_2
	736	2	74.12	0.9488	3300002835_B570J40625_100016510 3300002835_B570J40625_100017742
	737	8	65.35	0.3059	HZHX_Ga0214166_1000653-cat_2 H0603_93770_NODE_432_length_16000_cov_9_650476-cat_2 3300032676_Ga0316229_1002756 3300032753_Ga0316224_1001535 3300032753_Ga0316224_1001256 IHXF_Ga0214239_100188-cat_2 IHTX_Ga0214182_1000633-cat_2 TBL_comb47_HYPODRAFT_10006921-cat_1
	738	15	59.54	0.3296	HZHX_Ga0214166_1000653-cat_2 IHXA_Ga0214238_1000039-cat_2 IHTW_Ga0214180_1000054-circular-cat_2 H0603_93770_NODE_432_length_16000_cov_9_650476-cat_2 IHPX_Ga0214206_1000118-cat_2 3300032676_Ga0316229_1002756 IHSG_Ga0214176_1000054-cat_2 TBL_comb47_HYPODRAFT_10001787-cat_2 3300032753_Ga0316224_1001306 3300032753_Ga0316224_1001535 3300032676_Ga0316229_1002121 3300032753_Ga0316224_1001256 IHXF_Ga0214…
	739	7	39.95	0.2376	IHWC_Ga0214170_1000155-cat_2 HZIF_Ga0214164_1000383-cat_2 IHWT_Ga0214246_1000336-cat_2 H0602_93770_NODE_466_length_11877_cov_1_334468-cat_2 HZHX_Ga0214166_1000836-cat_2 HZHX_Ga0214166_1000433-cat_2 H0602_93745_NODE_351_length_14409_cov_1_158521-cat_2
	742	2	31.98	0.207	3300002835_B570J40625_100021479 3300002835_B570J40625_100011262
	744	6	6.276	0.2935	IHSH_Ga0214175_1000070-circular-cat_2 3300002835_B570J40625_100009733 3300002835_B570J40625_100004700 3300002835_B570J40625_100012676 3300002835_B570J40625_100020756 3300002835_B570J40625_100006302
	745	7	39.48	0.4082	IHUB_Ga0214253_100177-cat_2 3300032579_Ga0316228_1000810 H0589_93745_NODE_185_length_25595_cov_9_171941-cat_2 IHSF_Ga0214177_1000131-cat_2 IHWA_Ga0214222_1000347-cat_2 H0590_93770_NODE_259_length_14902_cov_6_096853-cat_2 3300032562_Ga0316226_1002658
	746	2	27.69	0.207	3300002835_B570J40625_100017965 3300002835_B570J40625_100018603
	747	4	11.84	0.776	IHSZ_Ga0214193_1000395-cat_2 IHSY_Ga0214192_1001662-cat_2 3300032753_Ga0316224_1004692 3300032675_Ga0316225_1003484
	749	48	36.66	0.5933	IHSY_Ga0214192_1000075-cat_2 IHPZ_Ga0214174_100004-circular-cat_2 H0609_93745_NODE_21_length_53965_cov_7_357127-circular-cat_2 H0604_93770_NODE_69_length_31192_cov_2_639272-cat_2 3300032562_Ga0316226_1001704 3300032665_Ga0316221_1000537 3300032560_Ga0316223_1001930 H0599_93770_NODE_451_length_10999_cov_3_262693-cat_2 IHPX_Ga0214206_1000023-cat_2 IHPX_Ga0214206_1000028-cat_2 H0603_93745_NODE_172_l…
	756	2	24.36	0.3139	3300002835_B570J40625_100000609_gene_3-gene_31 3300002835_B570J40625_100020479
	759	4	21.69	0.6003	3300032579_Ga0316228_1004267 IHXY_Ga0214248_1000473-cat_2 HZHZ_Ga0214165_1001058-cat_2 H0603_93770_NODE_369_length_17570_cov_2_020180-cat_2
	760	3	24.9	0.3521	3300032579_Ga0316228_1000657 3300032562_Ga0316226_1004016 3300032675_Ga0316225_1000533
	761	11	42.25	0.8974	3300002835_B570J40625_100016094 H0607_93770_NODE_438_length_12032_cov_1_394456-cat_2 3300002835_B570J40625_100016821 3300002835_B570J40625_100017340 HZIF_Ga0214164_1001584-cat_2 3300032675_Ga0316225_1003296 3300002835_B570J40625_100014181 3300002835_B570J40625_100017608 TBL_comb47_HYPODRAFT_10007150-circular-cat_2 TBL_comb47_HYPODRAFT_10004525-cat_2 3300002835_B570J40625_100014651
	762	2	18.46	0.2396	June20_Bin_3_000000000177-circular-cat_3 June20_Bin_4_000000000073-circular-cat_3
	763	4	11.88	0.2207	IHWT_Ga0214246_1000417-cat_2 3300032561_Ga0316222_1003176 June20_Bin_3_000000000177-circular-cat_3 June20_Bin_4_000000000073-circular-cat_3
	764	12	67.56	0.7374	IHUX_Ga0214171_1000054-cat_2 IHUX_Ga0214171_1000077-cat_2 3300032665_Ga0316221_1001308 H0604_93745_NODE_19_length_68353_cov_3_953581-cat_2 HZIF_Ga0214164_1000196-cat_2 3300031884_Ga0316220_1002210 HZHX_Ga0214166_1000249-cat_2 3300032668_Ga0316230_1002428 H0604_93745_NODE_155_length_21452_cov_3_302649-cat_2 H0604_93770_NODE_51_length_36296_cov_3_054328-cat_2 3300032562_Ga0316226_1001242 TBL_comb47…
	765	7	24.03	0.7918	3300032562_Ga0316226_1000688_gene_23-gene_48 3300032562_Ga0316226_1002226 3300032562_Ga0316226_1005082 3300032677_Ga0316227_1003197 IHTA_Ga0214190_1000020_gene_1_gene_19-0-14886-cat_5 H0599_93745_NODE_379_length_12432_cov_1_314994-cat_2 H0601_93770_NODE_295_length_16998_cov_1_621777-cat_2
	766	3	37.79	0.2777	3300002835_B570J40625_100009649 HZIF_Ga0214164_1001755-cat_2 3300002835_B570J40625_100022794
	767	3	31.67	0.2012	3300002835_B570J40625_100002939 3300002835_B570J40625_100005187 3300002835_B570J40625_100023679
	768	31	20.82	0.2332	TBL_comb47_HYPODRAFT_10001514-cat_2 3300002835_B570J40625_100002488 IHSY_Ga0214192_1000129-cat_2 HZIF_Ga0214164_1000751-cat_2 HZIF_Ga0214164_1000807-cat_2 TBL_comb47_HYPODRAFT_10001187-cat_2 IHSX_Ga0214199_1000043-cat_2 3300002835_B570J40625_100004987 3300032605_Ga0316232_1001860 3300032665_Ga0316221_1002983 3300032665_Ga0316221_1003664 3300002835_B570J40625_100020349 3300032722_Ga0316231_1004367…
	769	3	21.75	0.3115	IHPX_Ga0214206_1000519-cat_2 3300032665_Ga0316221_1002934 3300002835_B570J40625_100015160
	770	6	29.9	0.2403	3300002835_B570J40625_100018626 3300002835_B570J40625_100019885 3300002835_B570J40625_100011270 IHSY_Ga0214192_1001553-cat_2 3300002835_B570J40625_100023747 3300002835_B570J40625_100007263
	771	2	104	0.4765	3300002835_B570J40625_100003324 3300002835_B570J40625_100005762
	772	2	13.38	0.2236	3300002835_B570J40625_100018644 3300002835_B570J40625_100010982
	773	2	60.41	0.3172	3300002835_B570J40625_100000340 3300002835_B570J40625_100003481
	774	11	47.56	0.5405	IHWZ_Ga0214173_100005-cat_2 3300002835_B570J40625_100000162 3300002835_B570J40625_100000412 3300002835_B570J40625_100001037 3300002835_B570J40625_100000438 IHSY_Ga0214192_1000048-cat_2 3300002835_B570J40625_100001175 IHUZ_Ga0214220_1000041-cat_2 3300002835_B570J40625_100000522 IHSZ_Ga0214193_1000030-cat_2 3300002835_B570J40625_100003663
	775	3	75.04	0.2423	3300032675_Ga0316225_1003073 3300032605_Ga0316232_1001697 3300032677_Ga0316227_1002726
	777	3	51.21	0.4026	3300002835_B570J40625_100004758 3300002835_B570J40625_100008260 3300002835_B570J40625_100013506
	778	5	21.5	0.2024	3300002835_B570J40625_100005559 3300002835_B570J40625_100001463 IHUY_Ga0214172_1000424-cat_2 3300002835_B570J40625_100009752 3300002835_B570J40625_100006355
	779	2	33.66	0.3176	IHSH_Ga0214175_1000510-cat_2 IHTO_Ga0214188_100190-cat_2
	780	11	30.64	0.262	HZHX_Ga0214166_1000352-cat_2 IHPZ_Ga0214174_100042-cat_2 IHPZ_Ga0214174_100054-cat_2 IHWZ_Ga0214173_100064-cat_1 3300032560_Ga0316223_1001304 3300032665_Ga0316221_1001954 IHSX_Ga0214199_1000165-cat_2 H0609_93745_NODE_381_length_12627_cov_3_009600-cat_2 HZHX_Ga0214166_1000695-cat_2 HZHX_Ga0214166_1001428-cat_2 IHPX_Ga0214206_1000357-cat_2
	786	8	26	0.207	3300002835_B570J40625_100001509 3300002835_B570J40625_100007598 3300002835_B570J40625_100005067 3300002835_B570J40625_100009560 3300002835_B570J40625_100004273 3300002835_B570J40625_100006089 3300002835_B570J40625_100009033 3300002835_B570J40625_100004100
	787	12	15.88	0.2356	3300002835_B570J40625_100004570 3300002835_B570J40625_100001509 3300002835_B570J40625_100004833 3300002835_B570J40625_100007598 3300002835_B570J40625_100005067 3300002835_B570J40625_100009404 3300002835_B570J40625_100009560 3300002835_B570J40625_100004273 3300002835_B570J40625_100006089 3300002835_B570J40625_100009033 3300002835_B570J40625_100004100 3300002835_B570J40625_100012121
	790	4	29.6	0.4199	3300002835_B570J40625_100003006 3300002835_B570J40625_100004017 3300002835_B570J40625_100015181 IHSY_Ga0214192_1000047-cat_2
	792	5	14.63	0.2328	3300032753_Ga0316224_1003854 3300002835_B570J40625_100002832 3300002835_B570J40625_100015438 3300032605_Ga0316232_1002413 3300002835_B570J40625_100005999
	797	14	33.51	0.2376	IHWC_Ga0214170_1000369-cat_2 IHSH_Ga0214175_1000434-cat_2 3300002835_B570J40625_100011717 HZHX_Ga0214166_1000351-cat_2 HZIF_Ga0214164_1000582-cat_1 IHWC_Ga0214170_1000616-cat_2 3300002835_B570J40625_100006039 HZHX_Ga0214166_1001398-cat_2 TBL_comb47_HYPODRAFT_10006204-cat_2 HZIF_Ga0214164_1002017-cat_2 HZHX_Ga0214166_1001059-cat_2 3300032676_Ga0316229_1004021 HZHX_Ga0214166_1000850-cat_2 H0603_937…
	798	2	27.08	0.201	3300002835_B570J40625_100004719 3300002835_B570J40625_100019590
	802	2	23.36	0.2061	TBL_comb47_HYPODRAFT_10005680-cat_2 IHSN_Ga0214204_1000245-cat_2
	803	8	34.91	0.824	IHTC_Ga0214198_1000066-cat_2 IHTG_Ga0214196_1000065-cat_2 H0602_93745_NODE_46_length_53954_cov_9_523436-cat_2 TBL_comb47_HYPODRAFT_10002339-cat_2 3300002835_B570J40625_100002285 H0598_93745_NODE_242_length_20429_cov_1_412619-cat_2 IHUX_Ga0214171_1000608-cat_2 HZIF_Ga0214164_1001265-cat_2
	806	5	57.04	0.2754	3300002835_B570J40625_100002267 3300002835_B570J40625_100002114 3300002835_B570J40625_100002677 3300002835_B570J40625_100003436 3300002835_B570J40625_100007898
	808	3	47.73	0.2693	IHSY_Ga0214192_1001111-cat_2 HZIF_Ga0214164_1001068-cat_2 3300002835_B570J40625_100010196
	810	2	6.161	0.4974	June20_Bin_4_000000000116-cat_2 3300002835_B570J40625_100021634
	811	3	84.1	0.3014	3300002835_B570J40625_100002114 3300002835_B570J40625_100003436 3300002835_B570J40625_100007898
	812	2	35.12	0.2805	H0609_93745_NODE_342_length_13212_cov_1_370577-cat_2 H0607_93770_NODE_587_length_10041_cov_1_724027-cat_2
	814	6	19.93	0.3189	IHSY_Ga0214192_1000007_gene_5_gene_106-1198-58121-cat_5 3300002835_B570J40625_100018729 3300002835_B570J40625_100001993 3300002835_B570J40625_100023829 IHPW_Ga0214207_1000087-cat_2 HZHX_Ga0214166_1000694-cat_2
	817	10	9.587	0.3265	3300002835_B570J40625_100021917 3300002835_B570J40625_100003006 3300002835_B570J40625_100011729 3300002835_B570J40625_100016090 3300032562_Ga0316226_1002221 3300032676_Ga0316229_1002225 H0604_93745_NODE_377_length_13045_cov_1_493885-cat_2 3300002835_B570J40625_100004017 3300002835_B570J40625_100015181 IHSY_Ga0214192_1000047-cat_2
	823	14	7.548	0.3571	HZHZ_Ga0214165_1000823-cat_2 3300002835_B570J40625_100019449 3300002835_B570J40625_100021917 3300002835_B570J40625_100015006_gene_1-gene_14 IHSY_Ga0214192_1002176-cat_2 3300002835_B570J40625_100004628 3300002835_B570J40625_100003006 3300002835_B570J40625_100016090 3300002835_B570J40625_100005830 3300031884_Ga0316220_1004666 3300002835_B570J40625_100004017 3300002835_B570J40625_100015181 IHSY_Ga02…
	826	7	39.05	0.2888	3300002835_B570J40625_100001534 3300002835_B570J40625_100003419 3300002835_B570J40625_100022748 3300002835_B570J40625_100006256 3300002835_B570J40625_100009358 3300002835_B570J40625_100010813 3300002835_B570J40625_100013014
	827	26	19.04	0.4848	3300002835_B570J40625_100001534 3300002835_B570J40625_100000014_gene_1-gene_141 3300002835_B570J40625_100003419 3300002835_B570J40625_100011127 3300002835_B570J40625_100018491 3300002835_B570J40625_100001704 3300002835_B570J40625_100014179 3300002835_B570J40625_100017146 3300002835_B570J40625_100014148 3300002835_B570J40625_100001096 3300002835_B570J40625_100001202 3300002835_B570J40625_100002269…
	828	10	26.67	0.9269	3300032560_Ga0316223_1000056_gene_1-gene_45 3300032562_Ga0316226_1005161 3300032579_Ga0316228_1000600 IHUN_Ga0214249_1000099-cat_2 3300032562_Ga0316226_1001636 3300032668_Ga0316230_1001233 HZIF_Ga0214164_1000001_gene_1_gene_23-188-23642-cat_5 3300032675_Ga0316225_1000956 3300032722_Ga0316231_1003141 H0590_93770_NODE_264_length_14648_cov_1_394532_gene_1_gene_10-0-10612-cat_5
	829	2	81.65	0.4294	3300002835_B570J40625_100022505 3300002835_B570J40625_100013452
	830	8	45.35	0.2827	3300002835_B570J40625_100000014_gene_1-gene_141 3300002835_B570J40625_100005468 3300002835_B570J40625_100002335 3300002835_B570J40625_100014130 3300002835_B570J40625_100001435 3300002835_B570J40625_100011878 3300002835_B570J40625_100005917 3300002835_B570J40625_100006850
	831	2	92.94	0.6983	3300002835_B570J40625_100006383 3300002835_B570J40625_100008468
	835	8	33.78	0.2998	3300002835_B570J40625_100003419 3300002835_B570J40625_100014179 3300002835_B570J40625_100022748 3300002835_B570J40625_100006256 3300002835_B570J40625_100008866 3300002835_B570J40625_100009358 3300002835_B570J40625_100010813 3300002835_B570J40625_100013014
	836	2	105	0.5255	3300002835_B570J40625_100009404 3300002835_B570J40625_100012121
	837	2	98.25	0.3688	3300002835_B570J40625_100012808 3300002835_B570J40625_100007689
	838	3	67.68	0.3379	3300002835_B570J40625_100012808 3300002835_B570J40625_100000684 3300002835_B570J40625_100007689
	841	2	72.88	0.27	3300002835_B570J40625_100024026 3300002835_B570J40625_100015763
	846	5	25.17	0.2562	3300031759_Ga0316219_1003750 3300032753_Ga0316224_1002693 3300032561_Ga0316222_1004914 3300032677_Ga0316227_1001859 3300031759_Ga0316219_1004332
	847	44	17.15	0.2472	3300032722_Ga0316231_1000145 TBL_comb47_HYPODRAFT_10001514-cat_2 3300002835_B570J40625_100003540 3300002835_B570J40625_100002488 IHSY_Ga0214192_1000129-cat_2 HZIF_Ga0214164_1000751-cat_2 HZIF_Ga0214164_1000807-cat_2 TBL_comb47_HYPODRAFT_10001187-cat_2 3300031759_Ga0316219_1004269 3300032579_Ga0316228_1000245 IHSX_Ga0214199_1000043-cat_2 3300032677_Ga0316227_1001420 3300002835_B570J40625_100004987…
	849	2	17.86	0.6151	3300002835_B570J40625_100017409 3300002835_B570J40625_100015980
	851	6	7.91	0.3013	3300002835_B570J40625_100001841 3300002835_B570J40625_100002262 3300002835_B570J40625_100016110 3300002835_B570J40625_100019320 3300002835_B570J40625_100007390 3300002835_B570J40625_100002889
	853	2	26.99	0.2291	3300002835_B570J40625_100014744 3300002835_B570J40625_100017373
	856	4	41.1	0.4256	3300032665_Ga0316221_1000622 3300032677_Ga0316227_1000774 3300032560_Ga0316223_1001648 3300032677_Ga0316227_1001957
	859	3	86.81	0.6024	3300002835_B570J40625_100007295 3300002835_B570J40625_100009910 3300002835_B570J40625_100010281
	860	11	119.8	0.5339	IHSX_Ga0214199_1000003-cat_2 IHSC_Ga0214178_1000039-cat_2 IHWT_Ga0214246_1000006-cat_2 IHSY_Ga0214192_1000015_gene_50_gene_172-38159-121448-cat_5 IHSZ_Ga0214193_1000008-cat_2 HZHX_Ga0214166_1000064-cat_2 3300032665_Ga0316221_1000079 IHUY_Ga0214172_1000151-cat_2 IHWC_Ga0214170_1000026-cat_2 IHWC_Ga0214170_1000019-cat_2 IHWC_Ga0214170_1000104-cat_2
	861	10	56.08	0.5908	IHUX_Ga0214171_1000758-cat_2 3300031759_Ga0316219_1001152 HZHX_Ga0214166_1000250-cat_2 IHSC_Ga0214178_1000178-cat_2 HZHX_Ga0214166_1000420-cat_2 HZHZ_Ga0214165_1000531-cat_2 3300032560_Ga0316223_1002135 H0604_93745_NODE_314_length_14541_cov_3_110032-cat_2 HZHZ_Ga0214165_1000419-cat_2 HZIF_Ga0214164_1000859-cat_2
	862	18	39.19	0.554	TBL_comb47_HYPODRAFT_10001373-cat_2 HZHX_Ga0214166_1000353-cat_2 IHPZ_Ga0214174_100012-cat_2 IHSY_Ga0214192_1000132-cat_2 IHUY_Ga0214172_1000237-cat_2 HZIF_Ga0214164_1000755-cat_2 H0601_93770_NODE_301_length_16745_cov_2_018113-cat_2 HZIF_Ga0214164_1000260-cat_2 IHPX_Ga0214206_1000080-cat_2 3300032561_Ga0316222_1000872 3300032562_Ga0316226_1000724 H0603_93745_NODE_119_length_38400_cov_2_475427-cat…
	863	2	124.4	0.9275	HZIF_Ga0214164_1000266-cat_2 IHSY_Ga0214192_1000214-circular-cat_2
	869	14	40.61	0.4799	3300002835_B570J40625_100000536 3300002835_B570J40625_100001292 3300002835_B570J40625_100001833 3300002835_B570J40625_100000234 3300002835_B570J40625_100000807 3300002835_B570J40625_100002030 3300002835_B570J40625_100006062 3300002835_B570J40625_100011137_gene_1-gene_15 3300002835_B570J40625_100003186 3300002835_B570J40625_100011624 3300002835_B570J40625_100018577 3300002835_B570J40625_100002273 …
	871	2	43.36	0.5956	TBL_comb47_HYPODRAFT_10004041-cat_2 IHWZ_Ga0214173_100183-cat_2
	872	2	18.64	0.3902	3300002835_B570J40625_100023673 3300002835_B570J40625_100018266
	873	3	30.46	0.2079	3300002835_B570J40625_100018729 3300002835_B570J40625_100001993 3300002835_B570J40625_100023829
	874	5	40.26	0.3178	3300002835_B570J40625_100006513 3300002835_B570J40625_100017629 3300002835_B570J40625_100017774 HZIF_Ga0214164_1000576-cat_2 3300002835_B570J40625_100006004
	876	4	55.19	0.8792	IHWH_Ga0214219_1000074-cat_2 IHSX_Ga0214199_1000030-cat_2 HZHZ_Ga0214165_1000201-cat_2 IHTC_Ga0214198_1000037-cat_2
	877	10	24.28	0.3272	TBL_comb47_HYPODRAFT_10004812-cat_2 TBL_comb47_HYPODRAFT_10003371-cat_2 HZIF_Ga0214164_1000614-cat_2 IHSH_Ga0214175_1000324-cat_2 HZHZ_Ga0214165_1001552-cat_2 IHSY_Ga0214192_1001043-cat_2 IHSZ_Ga0214193_1000393-cat_2 IHWT_Ga0214246_1000450-cat_2 IHSY_Ga0214192_1000936-cat_2 HZIF_Ga0214164_1002059-cat_2
	878	7	41.56	0.3332	TBL_comb47_HYPODRAFT_10006651-cat_2 HZIF_Ga0214164_1001676-cat_2 IHSY_Ga0214192_1000777-cat_2 HZHX_Ga0214166_1001219-cat_2 IHSY_Ga0214192_1001733-cat_2 IHSY_Ga0214192_1002092-cat_2 H0609_93770_NODE_536_length_10258_cov_2_066035-cat_1
	879	3	56.5	0.2244	TBL_comb47_HYPODRAFT_10006440-cat_2 3300032665_Ga0316221_1002041 3300032675_Ga0316225_1004021
	880	3	11.82	0.5069	3300032665_Ga0316221_1000491 TBL_comb47_HYPODRAFT_10005580-cat_2 HZIF_Ga0214164_1000273-cat_2
	882	3	35.01	0.4713	IHSZ_Ga0214193_1000007-cat_2 HZHX_Ga0214166_1000035-cat_2 IHPX_Ga0214206_1000388-cat_2
	883	7	41.23	0.5721	IHUY_Ga0214172_1000209-cat_2 IHSC_Ga0214178_1000013-cat_2 H0603_93745_NODE_101_length_42119_cov_2_257311-cat_2 3300032753_Ga0316224_1001047 HZIF_Ga0214164_1000769-cat_2 HZHX_Ga0214166_1000427-cat_2 3300002835_B570J40625_100022636
	885	3	15.6	0.8112	TBL_comb47_HYPODRAFT_10003347-cat_2 TBL_comb47_HYPODRAFT_10000697-circular-cat_2 IHWH_Ga0214219_1000173-cat_2
	886	5	7.039	0.4012	3300002835_B570J40625_100015624 3300002835_B570J40625_100021445 TBL_comb47_HYPODRAFT_10001056-cat_2 3300032562_Ga0316226_1003149 3300002835_B570J40625_100011337
	887	6	35.62	0.7652	3300002835_B570J40625_100002585 3300002835_B570J40625_100003263 3300002835_B570J40625_100019530 3300002835_B570J40625_100007233 3300002835_B570J40625_100003793 3300002835_B570J40625_100014013
	889	26	30.09	0.6198	3300032753_Ga0316224_1004718 H0603_93745_NODE_83_length_47401_cov_3_266024-cat_2 HZIF_Ga0214164_1001367-cat_2 HZHX_Ga0214166_1000934-cat_2 3300002835_B570J40625_100020067 3300032676_Ga0316229_1000759 3300032560_Ga0316223_1000733 3300032562_Ga0316226_1001268 3300032665_Ga0316221_1000758 IHWC_Ga0214170_1000257-cat_2 3300032665_Ga0316221_1002381 IHPX_Ga0214206_1000021-circular-cat_2 3300032677_Ga031…
	892	2	103.6	0.2356	IHPW_Ga0214207_1000154-cat_2 HZHX_Ga0214166_1000993-cat_2
	893	3	75.76	0.6013	IHWP_Ga0214244_1000048-cat_2 H0602_93745_NODE_65_length_40576_cov_3_754728-cat_2 TBL_comb47_HYPODRAFT_10000985-cat_2
	895	2	101.9	0.3643	3300002835_B570J40625_100001232 3300002835_B570J40625_100001707
	896	2	111.3	0.4836	TBL_comb47_HYPODRAFT_10007504-cat_2 3300032753_Ga0316224_1003285
	899	2	40.6	0.2825	3300002835_B570J40625_100006238 3300002835_B570J40625_100016271
	900	29	23.28	0.289	IHXT_Ga0214236_1000050-cat_1 3300032665_Ga0316221_1000474 3300032560_Ga0316223_1002645 H0609_93745_NODE_73_length_27756_cov_2_837526-cat_2 H0605_93770_NODE_86_length_26155_cov_3_458545-cat_1 HZIF_Ga0214164_1000385-cat_2 IHPX_Ga0214206_1000461-cat_2 3300032665_Ga0316221_1001637 H0609_93745_NODE_536_length_10470_cov_1_876728-cat_2 HZIF_Ga0214164_1001382-cat_2 IHSY_Ga0214192_1001394-cat_2 3300032665…
	902	2	60.59	0.3052	H0601_93745_NODE_316_length_16098_cov_1_268862-cat_2 H0600_93745_NODE_224_length_13023_cov_1_319634-cat_2
	903	2	30.86	0.3516	3300002835_B570J40625_100006910 3300002835_B570J40625_100007321
	904	2	8.06	0.3734	3300032677_Ga0316227_1001736 3300032561_Ga0316222_1005992
	905	2	180.6	0.5215	3300032561_Ga0316222_1000262 3300032677_Ga0316227_1000582
	906	22	30.46	0.3061	TBL_comb47_HYPODRAFT_10008960-cat_2 IHUX_Ga0214171_1000090-cat_2 3300002835_B570J40625_100003875 HZHZ_Ga0214165_1000582-cat_2 HZHZ_Ga0214165_1000352-cat_2 HZIF_Ga0214164_1000429-cat_2 IHWC_Ga0214170_1000416-cat_2 IHPX_Ga0214206_1000248-cat_2 H0603_93770_NODE_171_length_30634_cov_1_751041-cat_2 HZIF_Ga0214164_1000538-cat_2 IHSH_Ga0214175_1000187-cat_2 HZIF_Ga0214164_1000761-cat_2 3300002835_B570J4…
	907	6	53.39	0.9852	H0609_93745_NODE_39_length_38799_cov_1_865898-cat_2 3300032562_Ga0316226_1000541 H0588_93770_NODE_36_length_57628_cov_4_643693-cat_2 3300032605_Ga0316232_1000677 H0609_93770_NODE_52_length_33351_cov_1_787954-cat_2 3300032665_Ga0316221_1001775
	909	2	168.5	0.9468	3300002835_B570J40625_100001082 3300002835_B570J40625_100000982
	910	16	33.9	0.566	3300032753_Ga0316224_1004718 HZIF_Ga0214164_1001367-cat_2 3300002835_B570J40625_100020067 3300032562_Ga0316226_1001268 3300032665_Ga0316221_1000758 3300032677_Ga0316227_1001826 3300032665_Ga0316221_1000684 H0598_93770_NODE_76_length_37032_cov_2_558786-cat_2 3300032605_Ga0316232_1001537 3300002835_B570J40625_100011751 IHWH_Ga0214219_1000441-cat_2 3300032562_Ga0316226_1002906 3300032560_Ga0316223_1…
	911	5	30.28	0.7221	3300002835_B570J40625_100002514 3300002835_B570J40625_100003003 3300002835_B570J40625_100019501 3300002835_B570J40625_100019430 3300002835_B570J40625_100009195
	912	8	21.96	0.2241	3300032665_Ga0316221_1002638 3300032676_Ga0316229_1002043 3300032579_Ga0316228_1002555 TBL_comb47_HYPODRAFT_10007050-cat_2 IHWT_Ga0214246_1000418-cat_1 IHPZ_Ga0214174_100086-cat_1 IHSY_Ga0214192_1002299-cat_1 3300032675_Ga0316225_1001904
	913	3	60.6	0.2037	3300032676_Ga0316229_1002043 3300032579_Ga0316228_1002555 3300032675_Ga0316225_1001904
	914	4	14.19	0.8904	IHPX_Ga0214206_1000129-cat_2 3300032665_Ga0316221_1000553 IHPX_Ga0214206_1000122-cat_2 3300032665_Ga0316221_1000680
	915	3	6.054	0.3558	3300002835_B570J40625_100016892 3300002835_B570J40625_100001272 3300002835_B570J40625_100018537
	916	2	37.32	0.9032	IHTH_Ga0214194_100090-cat_2 HZIF_Ga0214164_1000151-circular-cat_2
	917	2	34.86	0.8971	3300002835_B570J40625_100015194 3300002835_B570J40625_100023847
	918	4	26.33	0.9307	3300002835_B570J40625_100005020 3300002835_B570J40625_100001399 3300002835_B570J40625_100002064 3300002835_B570J40625_100005956
	919	2	60.86	0.4058	3300002835_B570J40625_100010719 3300002835_B570J40625_100013532
	920	2	15.79	0.3301	3300002835_B570J40625_100010497 3300002835_B570J40625_100023059
	921	2	118.2	0.7477	3300002835_B570J40625_100001533 3300002835_B570J40625_100004108
	923	2	211.1	0.2454	H0602_93770_NODE_69_length_40533_cov_3_873855-cat_1 IHUH_Ga0214255_1000108-cat_2
	925	2	60.1	0.2695	3300002835_B570J40625_100006385 IHXT_Ga0214236_1000190-cat_2
	926	3	4.051	0.4668	3300002835_B570J40625_100016079 3300002835_B570J40625_100017770 TBL_comb47_HYPODRAFT_10006558-cat_2
	928	2	5.832	0.4861	3300032722_Ga0316231_1005398 3300032562_Ga0316226_1003300
	929	2	2.979	0.3258	3300032665_Ga0316221_1000839 H0592_93770_NODE_758_length_13480_cov_3_243091-cat_2
	930	5	20.53	0.453	IHWC_Ga0214170_1000150-cat_2 H0602_93770_NODE_168_length_21814_cov_4_248674-cat_2 June20_Bin_4_000000000094-cat_2 IHSX_Ga0214199_1000369-cat_2 HZIC_Ga0214167_1001110-cat_2
	931	6	42.58	0.4371	H0605_93770_NODE_154_length_19407_cov_3_365249-cat_2 IHUH_Ga0214255_1000168-cat_2 IHWZ_Ga0214173_100066-cat_2 IHTZ_Ga0214247_1000608-cat_2 IHUA_Ga0214252_1000495-cat_2 H0602_93770_NODE_548_length_10631_cov_3_263233-cat_2
	932	2	29.75	0.4246	3300002835_B570J40625_100013885 3300002835_B570J40625_100019422
	933	3	53.56	0.668	IHSH_Ga0214175_1000085-circular-cat_2 IHPZ_Ga0214174_100053-cat_2 3300032665_Ga0316221_1002262
	934	2	13.86	0.3384	IHSY_Ga0214192_1000894-cat_2 3300002835_B570J40625_100008849
	935	6	29.73	0.4867	3300031759_Ga0316219_1000874 HZIC_Ga0214167_1000709-cat_2 H0609_93770_NODE_215_length_16527_cov_2_262134-cat_2 H0601_93745_NODE_199_length_20774_cov_1_603623-cat_2 3300032677_Ga0316227_1001796 IHPX_Ga0214206_1000511-cat_2
	940	2	47.9	0.5002	IHTF_Ga0214195_1000093-cat_2 HZHX_Ga0214166_1000308-cat_2
	941	3	21.01	0.2879	HZHX_Ga0214166_1001139-cat_2 H0599_93745_NODE_92_length_33080_cov_2_120019-cat_2 IHSY_Ga0214192_1000667-cat_2
	943	3	39.52	0.4975	3300002835_B570J40625_100001680 3300002835_B570J40625_100023539 3300002835_B570J40625_100005851
	944	3	23.19	0.795	3300002835_B570J40625_100015023 3300002835_B570J40625_100002923 3300002835_B570J40625_100001594
	946	4	12.38	0.3833	IHTO_Ga0214188_100034-cat_2 3300032677_Ga0316227_1003119 3300002835_B570J40625_100024058 3300002835_B570J40625_100003556
	947	4	50.26	0.2678	IHTW_Ga0214180_1000119-circular-cat_2 IHUY_Ga0214172_1000398-cat_2 3300002835_B570J40625_100002579 3300002835_B570J40625_100005523
	948	2	28.9	0.4807	3300002835_B570J40625_100008784 3300002835_B570J40625_100015895
	949	6	29.66	0.2746	IHTW_Ga0214180_1000119-circular-cat_2 IHUY_Ga0214172_1000398-cat_2 3300002835_B570J40625_100010058 3300002835_B570J40625_100002579 3300002835_B570J40625_100011827 3300002835_B570J40625_100005523
	950	5	37.53	0.2957	IHSY_Ga0214192_1000365-cat_2 TBL_comb47_HYPODRAFT_10001433-cat_2 3300032665_Ga0316221_1001666 HZHX_Ga0214166_1001049-cat_2 TBL_comb47_HYPODRAFT_10001447-cat_2
	951	4	28.39	0.8583	3300002835_B570J40625_100010547 3300002835_B570J40625_100020909 3300002835_B570J40625_100012100 3300002835_B570J40625_100023779
	952	2	27.77	0.3834	3300002835_B570J40625_100023364 3300002835_B570J40625_100020040
	953	6	21.14	0.7938	3300002835_B570J40625_100001850 3300002835_B570J40625_100023529 3300002835_B570J40625_100011818 3300002835_B570J40625_100021808 3300002835_B570J40625_100003005 3300002835_B570J40625_100010246
	954	4	43.82	0.904	3300032562_Ga0316226_1001926 H0609_93745_NODE_522_length_10561_cov_2_074564-cat_2 HZHX_Ga0214166_1001003-cat_2 H0609_93770_NODE_187_length_17727_cov_2_034091-cat_2
	956	4	6.237	0.3215	3300002835_B570J40625_100016455 3300002835_B570J40625_100015372 3300002835_B570J40625_100007966 3300002835_B570J40625_100021318
	957	5	47.96	0.3434	3300002835_B570J40625_100019385 3300002835_B570J40625_100023423 3300002835_B570J40625_100023444 3300002835_B570J40625_100001871 3300002835_B570J40625_100009395
	958	29	9.961	0.8369	IHSY_Ga0214192_1000759-cat_2 IHPW_Ga0214207_1000096-cat_2 IHPX_Ga0214206_1000174-cat_2 3300032665_Ga0316221_1002578 IHXY_Ga0214248_1000178-circular-cat_2 3300002835_B570J40625_100004419 3300002835_B570J40625_100005612 3300031759_Ga0316219_1002254 IHPX_Ga0214206_1000230-cat_2 IHSY_Ga0214192_1000460-cat_2 IHWZ_Ga0214173_100076-circular-cat_1 H0586_93745_NODE_528_length_13855_cov_11_760999-cat_2 H06…
	960	2	14.8	0.7059	3300032562_Ga0316226_1005013 3300032561_Ga0316222_1005067
	961	3	49.14	0.9609	3300032676_Ga0316229_1000360_gene_43-gene_58 Aug20_Bin_2_000000000001_gene_83_gene_108-106312-132833-cat_5 3300031759_Ga0316219_1001407
	962	3	33.69	0.2545	IHWA_Ga0214222_1000347-cat_2 H0590_93770_NODE_259_length_14902_cov_6_096853-cat_2 3300032562_Ga0316226_1002658
	963	2	131.1	0.9704	3300002835_B570J40625_100005338 3300002835_B570J40625_100004770
	964	5	89.15	0.7118	IHSO_Ga0214200_1000012-cat_2 TBL_comb47_HYPODRAFT_10002084-cat_2 HZHZ_Ga0214165_1000184-cat_2 H0598_93745_NODE_318_length_17895_cov_3_643348-cat_2 HZIF_Ga0214164_1000138-cat_2
	965	2	38.88	0.9067	3300032722_Ga0316231_1000391 H0609_93770_NODE_82_length_24574_cov_1_769011-cat_2
	966	3	33.51	0.6793	3300002835_B570J40625_100003191 3300002835_B570J40625_100019992 3300002835_B570J40625_100014461
	967	5	11.67	0.8704	3300032665_Ga0316221_1002964 3300032562_Ga0316226_1001608 TBL_comb47_HYPODRAFT_10007071-cat_2 IHSY_Ga0214192_1001448-cat_2 H0603_93770_NODE_551_length_13663_cov_2_173316-cat_2
	968	2	19.4	0.7143	3300002835_B570J40625_100003391 3300002835_B570J40625_100005784
	969	2	14.59	0.7848	IHWT_Ga0214246_1000091-cat_1 HZIF_Ga0214164_1000639-cat_1
	971	2	75.07	0.9494	IHSY_Ga0214192_1000590-cat_2 3300032722_Ga0316231_1001797
	972	3	63.3	0.9694	3300032676_Ga0316229_1000805 3300032677_Ga0316227_1001687 3300032605_Ga0316232_1002345
	973	5	15.27	0.5609	3300002835_B570J40625_100003326 3300002835_B570J40625_100006600 3300032562_Ga0316226_1001972 3300002835_B570J40625_100011261 3300032722_Ga0316231_1003842
	974	2	96.79	0.9603	3300002835_B570J40625_100005503 3300002835_B570J40625_100006724
	975	26	33.93	0.9239	3300002835_B570J40625_100011038 3300002835_B570J40625_100011447 3300002835_B570J40625_100018250 3300002835_B570J40625_100011350 3300002835_B570J40625_100011519 3300002835_B570J40625_100011553 3300002835_B570J40625_100012971 3300002835_B570J40625_100014797 3300002835_B570J40625_100011674 3300002835_B570J40625_100011787 3300002835_B570J40625_100012090 3300002835_B570J40625_100015722 3300002835_B570…
	976	13	47.69	0.5637	3300002835_B570J40625_100018250 3300002835_B570J40625_100014797 3300002835_B570J40625_100019456 3300002835_B570J40625_100011725 3300002835_B570J40625_100019250 3300002835_B570J40625_100012113 3300002835_B570J40625_100013305 3300002835_B570J40625_100013598 3300002835_B570J40625_100019907 3300002835_B570J40625_100013559 3300002835_B570J40625_100013722 3300002835_B570J40625_100016360 3300002835_B570…
	977	3	238.3	0.7341	3300032722_Ga0316231_1000060 3300032675_Ga0316225_1000108 3300031759_Ga0316219_1000191
	979	2	25.76	0.8656	IHSB_Ga0214231_100408-cat_2 H0606_93770_NODE_107_length_20703_cov_2_815902-cat_2
	980	4	27.67	0.3559	IHUY_Ga0214172_1000442-cat_2 3300032753_Ga0316224_1004094 3300032677_Ga0316227_1003798 IHSY_Ga0214192_1002042-cat_2
	981	3	42.65	0.3858	H0609_93770_NODE_416_length_11862_cov_1_851214-cat_2 H0605_93745_NODE_531_length_10387_cov_2_849805-cat_1 H0604_93745_NODE_516_length_10611_cov_2_450782-cat_2
	982	4	1.473	0.5249	IHSY_Ga0214192_1001453-cat_2 3300002835_B570J40625_100007622 3300002835_B570J40625_100013832 3300002835_B570J40625_100014676
	983	2	14.12	0.4393	3300002835_B570J40625_100015951 3300002835_B570J40625_100017095
	985	7	15.53	0.907	IHUP_Ga0214251_1000225-cat_2 3300032665_Ga0316221_1004270 H0602_93770_NODE_236_length_18140_cov_21_720868-cat_2 3300002835_B570J40625_100017128 H0607_93770_NODE_241_length_15998_cov_2_932077-cat_2 IHSY_Ga0214192_1001337-cat_2 3300032677_Ga0316227_1002129
	986	2	61.51	0.8003	IHSY_Ga0214192_1000966-cat_2 IHXC_Ga0214211_1000223-cat_2
	987	2	24.47	0.2519	3300002835_B570J40625_100018769 3300002835_B570J40625_100021435
	988	2	56.87	0.9343	3300002835_B570J40625_100015727 3300002835_B570J40625_100008521
	990	2	29.45	0.5814	HZHZ_Ga0214165_1001894-cat_2 IHSY_Ga0214192_1000539-cat_2
	991	3	2.523	0.5578	June20_Bin_3_000000000050_gene_5_gene_34-6074-31561-cat_6 3300032753_Ga0316224_1002302 3300032676_Ga0316229_1001935
	993	2	28.85	0.63	3300002835_B570J40625_100009611 3300002835_B570J40625_100015697
	994	2	37.39	0.9034	July23_Bin_1_000000000035_gene_32_gene_45-33320-41536-cat_5 Sep11_Bin_3_000000000117-cat_2
	995	4	29.96	0.7091	3300002835_B570J40625_100002593 3300002835_B570J40625_100010733 3300032605_Ga0316232_1000457 TBL_comb47_HYPODRAFT_10000938-cat_2
	997	3	5.934	0.6841	3300002835_B570J40625_100013956 3300002835_B570J40625_100011454 3300002835_B570J40625_100009962
	998	2	68.53	0.2132	3300032665_Ga0316221_1002991 3300032677_Ga0316227_1003927
	1000	16	36.95	0.9216	3300002835_B570J40625_100014608 3300002835_B570J40625_100011854 3300002835_B570J40625_100015113 3300002835_B570J40625_100015745 3300002835_B570J40625_100011889 3300002835_B570J40625_100022352 3300002835_B570J40625_100014184 3300002835_B570J40625_100010332 3300002835_B570J40625_100012753 3300002835_B570J40625_100013351 3300002835_B570J40625_100015842 3300002835_B570J40625_100012122 3300002835_B570…
	1002	2	92.17	0.6142	3300032561_Ga0316222_1001279 3300032665_Ga0316221_1001817
	1003	3	14.04	0.2917	3300032605_Ga0316232_1003352 3300032677_Ga0316227_1001189 3300032562_Ga0316226_1002387
	1004	3	7.553	0.4611	H0589_93745_NODE_693_length_10214_cov_1_436899-cat_2 3300032562_Ga0316226_1004474 3300032562_Ga0316226_1002523
	1005	2	33.57	0.4584	H0586_93770_NODE_718_length_10898_cov_2_991830-cat_2 3300032562_Ga0316226_1002335
	1006	2	12.01	0.2351	3300032562_Ga0316226_1002387 3300032561_Ga0316222_1003615
	1007	2	42.09	0.806	H0590_93745_NODE_316_length_13139_cov_9_448048-cat_2 H0591_93770_NODE_229_length_21103_cov_6_593535_gene_3_gene_16-1978-16709-cat_5
	1008	2	92.95	0.9587	3300002835_B570J40625_100017732 3300002835_B570J40625_100022414
	1009	2	31.61	0.8877	H0601_93770_NODE_415_length_13599_cov_2_054632-cat_2 H0602_93770_NODE_366_length_14185_cov_1_831982-cat_2
	1010	2	103.5	0.941	3300031759_Ga0316219_1002662 3300032676_Ga0316229_1002915
	1011	2	13.65	0.6245	IHXX_Ga0214242_1000382-cat_2 TBL_comb47_HYPODRAFT_10008416-cat_2
	1012	3	10.17	0.8356	3300032677_Ga0316227_1003986 July09_Bin_3_000000000018-cat_2 IHSY_Ga0214192_1001058-cat_2
	1013	2	16.62	0.2719	3300002835_B570J40625_100003556 3300002835_B570J40625_100010337
	1014	3	62.29	0.5485	3300002835_B570J40625_100015538 3300002835_B570J40625_100005858 3300002835_B570J40625_100006222
	1015	3	7.949	0.2527	3300002835_B570J40625_100016110 3300002835_B570J40625_100019320 3300002835_B570J40625_100007390
	1016	2	30.21	0.4537	3300032668_Ga0316230_1003461_gene_3-gene_13 3300032560_Ga0316223_1003536
	1017	2	30.27	0.7464	3300002835_B570J40625_100004883_gene_9-gene_20 3300002835_B570J40625_100004462_gene_10-gene_24
	1018	2	12.74	0.2247	3300002835_B570J40625_100011090 3300002835_B570J40625_100008394
	1019	4	23.56	0.9464	TBL_comb47_HYPODRAFT_10007672-cat_2 3300032562_Ga0316226_1001733_gene_7-gene_24 IHTX_Ga0214182_1000835-cat_2 IHTX_Ga0214182_1000728-cat_2
	1021	2	97.6	0.8992	3300032561_Ga0316222_1001984 3300032753_Ga0316224_1001725
	1022	2	5.064	0.3847	3300032677_Ga0316227_1003377 3300032605_Ga0316232_1005004
	1023	2	14.81	0.6562	IHUY_Ga0214172_1000174_gene_17_gene_32-17750-33751-cat_5 IHTA_Ga0214190_1000305-cat_2
	1025	2	38.4	0.9057	IHSY_Ga0214192_1000784-cat_2 IHTC_Ga0214198_1000270-cat_2
	1026	2	3.865	0.4914	H0595_93745_NODE_741_length_11853_cov_1_374126-cat_2 3300032676_Ga0316229_1003524
	1027	2	17.22	0.8115	3300002835_B570J40625_100016593 3300002835_B570J40625_100018095
	1028	2	56.97	0.6071	3300002835_B570J40625_100018286 3300002835_B570J40625_100018494
	1029	2	56.79	0.9342	3300002835_B570J40625_100020151 3300002835_B570J40625_100018528
	1031	2	21.43	0.8427	3300002835_B570J40625_100009475 3300002835_B570J40625_100010867_gene_5-gene_23
	1032	2	22.34	0.7555	3300032605_Ga0316232_1005084 IHSU_Ga0214201_1000371_gene_8_gene_18-5392-16326-cat_5
	1033	2	90.43	0.9576	H0601_93745_NODE_592_length_10787_cov_2_325047-cat_2 IHSF_Ga0214177_1000438-cat_2
	1034	2	97.77	0.8437	3300002835_B570J40625_100006550 3300002835_B570J40625_100017628
	1035	2	63.54	0.8865	3300002835_B570J40625_100007520 3300002835_B570J40625_100001758
	1036	2	123.5	0.9024	IHWT_Ga0214246_1000445-cat_2 IHUZ_Ga0214220_1000525-cat_2
	1037	2	25.5	0.7453	IHSH_Ga0214175_1000473-cat_2 3300031759_Ga0316219_1003355
	1038	2	4.546	0.26	IHWW_Ga0214234_100220_gene_4_gene_14-2237-15013-cat_5 3300031759_Ga0316219_1004405
	1039	3	12.1	0.7803	3300032665_Ga0316221_1004058 IHUN_Ga0214249_1000459-cat_2 3300032560_Ga0316223_1002247
	1040	2	12.51	0.7577	3300032675_Ga0316225_1002597_gene_4-gene_13 3300031884_Ga0316220_1004111
	1041	3	24.66	0.7296	HZIF_Ga0214164_1001911-cat_2 3300032722_Ga0316231_1004462 3300032605_Ga0316232_1003095_gene_3-gene_13
	1042	3	18.14	0.3705	3300002835_B570J40625_100016834 3300002835_B570J40625_100023364 3300002835_B570J40625_100020040
	1043	3	19.71	0.9079	3300002835_B570J40625_100003631 3300002835_B570J40625_100019329 3300002835_B570J40625_100013643
	1044	3	19.24	0.7357	3300002835_B570J40625_100010462 3300002835_B570J40625_100006436 3300002835_B570J40625_100013059
	1045	3	109.6	0.6785	3300002835_B570J40625_100001491 3300002835_B570J40625_100000928 3300002835_B570J40625_100010903
	1046	5	44.79	0.4664	H0603_93745_NODE_101_length_42119_cov_2_257311-cat_2 3300032753_Ga0316224_1001047 HZIF_Ga0214164_1000769-cat_2 HZHX_Ga0214166_1000427-cat_2 3300002835_B570J40625_100022636
	1047	2	13.67	0.2144	3300002835_B570J40625_100013024 3300002835_B570J40625_100013672
	1048	2	44.45	0.496	IHUY_Ga0214172_1000628-cat_2 ImgI_2737471658_Ga0191894_1030-cat_2
	1049	3	44.03	0.9566	IHUY_Ga0214172_1000069-circular-cat_2 HZIF_Ga0214164_1000083-cat_2 3300032665_Ga0316221_1004382
	1050	2	14.38	0.5834	3300002835_B570J40625_100000953 3300002835_B570J40625_100006593
	1051	3	9.164	0.8209	3300032676_Ga0316229_1004142 IHWC_Ga0214170_1000751-cat_1 3300031884_Ga0316220_1004385
	1052	2	77.3	0.6554	IHUC_Ga0214254_1000211-cat_2 IHWH_Ga0214219_1000287-cat_2
	1053	2	25.31	0.713	3300032562_Ga0316226_1000096 3300032722_Ga0316231_1000463
	1055	2	50.37	0.4995	IHXU_Ga0214240_100008_gene_25_gene_93-37789-119953-cat_5 IHTA_Ga0214190_1000134-cat_2
	1057	2	82.52	0.5397	3300031884_Ga0316220_1002565 TBL_comb47_HYPODRAFT_10005407-cat_2
	1058	2	29.53	0.7176	IHWH_Ga0214219_1000130-cat_2 3300032665_Ga0316221_1000723
	1059	2	3.528	0.2344	3300002835_B570J40625_100008354 3300002835_B570J40625_100014760
	1060	3	13.97	0.4434	3300032722_Ga0316231_1000862 3300032676_Ga0316229_1002274 H0602_93745_NODE_277_length_16640_cov_1_429177-cat_2
	1061	2	180.2	0.862	HZHX_Ga0214166_1000219-cat_2 H0601_93770_NODE_124_length_29716_cov_1_875156-cat_2
	1062	6	10.45	0.4426	IHTO_Ga0214188_100034-cat_2 3300002835_B570J40625_100009741 3300002835_B570J40625_100019448 3300032677_Ga0316227_1003119 3300002835_B570J40625_100024058 3300002835_B570J40625_100003556
	1063	6	23.75	0.7434	3300002835_B570J40625_100009741 3300002835_B570J40625_100001984 3300002835_B570J40625_100010277 3300002835_B570J40625_100019448 3300002835_B570J40625_100009371 3300002835_B570J40625_100001708
	1064	2	31.57	0.499	3300002835_B570J40625_100002276 3300002835_B570J40625_100018718
	1065	4	13.46	0.2731	3300002835_B570J40625_100003089 3300002835_B570J40625_100014317 3300002835_B570J40625_100008478 3300002835_B570J40625_100013962
	1066	2	3.544	0.4698	3300032562_Ga0316226_1000842 3300002835_B570J40625_100002291
	1067	4	17.69	0.6118	3300002835_B570J40625_100002299 3300002835_B570J40625_100007526 3300002835_B570J40625_100011621 3300002835_B570J40625_100024140
	1068	2	32.46	0.8903	H0602_93770_NODE_282_length_16565_cov_1_469644-cat_2 H0601_93770_NODE_99_length_33840_cov_8_394774-cat_2
	1069	2	106.2	0.9637	H0608_93770_NODE_30_length_29319_cov_1_940943-cat_2 H0601_93770_NODE_104_length_33131_cov_1_989426-cat_2
	1070	2	83.48	0.889	IHWH_Ga0214219_1000292-cat_2 HZHX_Ga0214166_1000448-cat_2
	1071	2	21.43	0.8427	3300002835_B570J40625_100017753 3300002835_B570J40625_100003825
	1072	2	4.268	0.5162	3300002835_B570J40625_100001111 3300002835_B570J40625_100004177
	1073	3	24.43	0.9243	3300002835_B570J40625_100004925 3300002835_B570J40625_100004233 IHTT_Ga0214185_100001-cat_2
	1074	4	11.87	0.7139	3300031759_Ga0316219_1000641_gene_10-gene_26 TBL_comb47_HYPODRAFT_10001493_gene_2_gene_20-1776-26074-cat_5 3300032605_Ga0316232_1003002 3300032561_Ga0316222_1003066
	1076	2	47.98	0.4805	3300032677_Ga0316227_1002489 3300032665_Ga0316221_1001700
	1077	2	127.4	0.8934	IHSX_Ga0214199_1000032-cat_2 HZIF_Ga0214164_1000728-cat_2
	1078	2	52.84	0.8883	IHXB_Ga0214212_1000152-cat_2 HZHX_Ga0214166_1000478-cat_2
	1079	2	40.92	0.9109	3300002835_B570J40625_100011230 3300002835_B570J40625_100008058
	1080	2	10.35	0.2466	H0609_93770_NODE_285_length_14361_cov_1_330055-cat_2 H0605_93770_NODE_535_length_10594_cov_1_417216-cat_2
	1081	2	22.27	0.5081	Aug13_Bin_2_000000000029-cat_3 H0589_93745_NODE_612_length_11135_cov_14_543150-cat_2
	1082	5	12.52	0.3859	TBL_comb47_HYPODRAFT_10007004-cat_2 TBL_comb47_HYPODRAFT_10002060_gene_1_gene_18-167-12139-cat_5 3300032562_Ga0316226_1000688_gene_23-gene_48 TBL_comb47_HYPODRAFT_10001173_gene_9_gene_25-15649-34237-cat_5 IHPZ_Ga0214174_100024-cat_2
	1083	2	139.4	0.6163	3300002835_B570J40625_100001606 3300002835_B570J40625_100000823
	1084	2	14.06	0.7785	H0607_93770_NODE_489_length_11136_cov_1_868199-cat_2 H0609_93745_NODE_515_length_10686_cov_1_604413-cat_2
	1085	3	61.25	0.6348	3300002835_B570J40625_100012492 3300002835_B570J40625_100018867 3300002835_B570J40625_100023375
	1086	3	6.563	0.6942	HZIC_Ga0214167_1000701-cat_2 3300002835_B570J40625_100012650 3300002835_B570J40625_100021373
	1087	2	50.7	0.9269	IHTZ_Ga0214247_1000446-cat_2 TBL_comb47_HYPODRAFT_10005506-cat_2
	1088	4	35.7	0.8714	3300002835_B570J40625_100024010 3300002835_B570J40625_100017192 3300002835_B570J40625_100015924 3300002835_B570J40625_100016206
	1089	2	46.76	0.6445	IHUZ_Ga0214220_1000257-cat_2 HZHZ_Ga0214165_1000265-cat_2
	1090	4	11.55	0.7975	IHSX_Ga0214199_1000233-cat_2 TBL_comb47_HYPODRAFT_10002466_gene_2_gene_11-1006-13055-cat_5 ImgI_2582580651_TH111DRAFT_TBhypo_metabat_111_10008111_74-cat_2 3300032605_Ga0316232_1003970
	1091	2	31.24	0.705	H0599_93770_NODE_69_length_36288_cov_9_680346-cat_2 IHUY_Ga0214172_1000881-cat_2
	1092	2	2.596	0.2824	HZHZ_Ga0214165_1001404-cat_2 3300031759_Ga0316219_1004350
	1093	2	53.19	0.5992	3300002835_B570J40625_100001888 3300002835_B570J40625_100004187
	1095	2	2.43	0.216	3300002835_B570J40625_100023112 HZHX_Ga0214166_1001424-cat_2
	1097	2	72.86	0.948	H0603_93770_NODE_417_length_16433_cov_2_702809-cat_2 H0600_93770_NODE_43_length_37974_cov_5_598541-cat_2
	1098	3	30.17	0.9378	3300002835_B570J40625_100003111 3300002835_B570J40625_100002081 3300002835_B570J40625_100003492
	1099	3	7.815	0.6554	3300002835_B570J40625_100000313 3300002835_B570J40625_100002085 TBL_comb47_HYPODRAFT_10001582-cat_2
	1100	2	3.488	0.4658	3300032562_Ga0316226_1002010 3300032605_Ga0316232_1001064
	1101	2	2.024	0.336	TBL_comb47_HYPODRAFT_10000212_gene_27_gene_65-39353-75036-cat_5 TBL_comb47_HYPODRAFT_10001596-cat_2
	1102	2	71.61	0.8973	3300032675_Ga0316225_1001621 3300032677_Ga0316227_1002956
	1103	2	135.6	0.9713	IHWC_Ga0214170_1000092-cat_2 IHSY_Ga0214192_1000421-cat_2
	1104	3	25.79	0.7056	H0603_93745_NODE_129_length_37428_cov_3_338034-cat_2 IHXN_Ga0214228_1000129-cat_2 3300032665_Ga0316221_1002441
	1105	4	59.14	0.7743	IHUY_Ga0214172_1000019_gene_1_gene_90-774-89263-cat_5 IHUY_Ga0214172_1000298-cat_2 3300032722_Ga0316231_1001988 3300002835_B570J40625_100011861
	1106	2	34.45	0.896	3300002835_B570J40625_100008023_gene_1-gene_11 3300032561_Ga0316222_1002002
	1107	2	22.29	0.8479	3300002835_B570J40625_100003479 3300002835_B570J40625_100006755
	1108	3	16.53	0.8921	3300032560_Ga0316223_1003340 3300032676_Ga0316229_1001739 3300032677_Ga0316227_1003853
	1109	2	2.607	0.2668	3300032605_Ga0316232_1002736 3300032579_Ga0316228_1001248_gene_5-gene_24
	1110	2	26.64	0.2001	3300002835_B570J40625_100007256 3300002835_B570J40625_100017334
	1111	2	76.66	0.9504	3300032665_Ga0316221_1001266 H0602_93770_NODE_202_length_19843_cov_1_427419-cat_2
	1112	2	25.55	0.8646	Aug20_Bin_3_000000000006-cat_3 July02_Bin_3_000000000045-cat_3
	1113	3	7.522	0.2162	IHUZ_Ga0214220_1000372-cat_2 3300002835_B570J40625_100015951 3300002835_B570J40625_100017095
	1114	3	12.16	0.8588	3300002835_B570J40625_100009979 3300002835_B570J40625_100011848 3300002835_B570J40625_100019823
	1115	2	2.455	0.3803	3300032561_Ga0316222_1004020 3300032665_Ga0316221_1002827
	1116	2	10.34	0.5517	TBL_comb47_HYPODRAFT_10005442-cat_2 3300002835_B570J40625_100017109
	1117	5	4.099	0.749	3300032676_Ga0316229_1002465 3300032562_Ga0316226_1003294 3300032675_Ga0316225_1004065 3300032668_Ga0316230_1004607 3300032677_Ga0316227_1003862
	1118	2	40.97	0.911	TBL_comb47_HYPODRAFT_10005331-cat_2 IHSY_Ga0214192_1001388-cat_2
	1119	2	28.39	0.8765	3300002835_B570J40625_100016189 3300002835_B570J40625_100015056
	1121	3	84.57	0.9011	IHSH_Ga0214175_1000025-cat_2 IHSY_Ga0214192_1000001_gene_1_gene_59-0-82703-cat_5 IHSY_Ga0214192_1000101-cat_2
	1123	2	12.23	0.3581	IHPX_Ga0214206_1000055-cat_2 IHUY_Ga0214172_1000354-cat_2
	1124	4	24.76	0.9115	3300032562_Ga0316226_1000101_gene_65-gene_117 3300032676_Ga0316229_1000324 3300031759_Ga0316219_1002108 3300031759_Ga0316219_1003532
	1125	2	125.2	0.9381	3300032562_Ga0316226_1000811 H0606_93745_NODE_101_length_20788_cov_3_755481-cat_2
	1126	2	3.574	0.2607	Sep11_Bin_3_000000000038-cat_3 June20_Bin_4_000000000219-cat_3
	1127	2	35.73	0.7758	3300002835_B570J40625_100019121 3300002835_B570J40625_100002549
	1128	5	15.22	0.7529	3300032677_Ga0316227_1001189 H0586_93770_NODE_718_length_10898_cov_2_991830-cat_2 3300032562_Ga0316226_1002335 3300032562_Ga0316226_1001107 3300032676_Ga0316229_1002071
	1129	2	47.35	0.9221	HZIF_Ga0214164_1000712-cat_2 IHSY_Ga0214192_1000372-cat_2
	1130	2	25.6	0.8649	H0590_93745_NODE_63_length_34346_cov_3_440136-circular-cat_2 3300032562_Ga0316226_1001276
	1131	2	30.85	0.8852	IHWH_Ga0214219_1000884-cat_1 TBL_comb47_HYPODRAFT_10002327-cat_2
	1132	2	9.942	0.3334	3300002835_B570J40625_100018633 3300002835_B570J40625_100021988
	1134	2	7.346	0.6475	TBL_comb47_HYPODRAFT_10003991-cat_2 HZIC_Ga0214167_1000434-cat_2
	1135	2	3.078	0.4349	3300002835_B570J40625_100008840 3300002835_B570J40625_100007302
	1136	2	3.448	0.4629	3300002835_B570J40625_100015822 H0601_93770_NODE_275_length_17429_cov_2_542770-cat_2
	1138	2	14.06	0.4906	3300032722_Ga0316231_1001493 3300032560_Ga0316223_1002333
	1139	3	13.65	0.812	3300031884_Ga0316220_1004333 3300032722_Ga0316231_1003083 3300032676_Ga0316229_1004586
	1140	3	21.95	0.9165	HZIF_Ga0214164_1000372-cat_2 3300002835_B570J40625_100013386 3300002835_B570J40625_100006066
	1141	3	8.921	0.8169	IHWH_Ga0214219_1000765-cat_2 TBL_comb47_HYPODRAFT_10006230-cat_2 IHWH_Ga0214219_1000235-cat_2
	1143	20	27.99	0.4078	3300002835_B570J40625_100000014_gene_1-gene_141 3300002835_B570J40625_100011127 3300002835_B570J40625_100018491 3300002835_B570J40625_100001704 3300002835_B570J40625_100014179 3300002835_B570J40625_100017146 3300002835_B570J40625_100014148 3300002835_B570J40625_100001096 3300002835_B570J40625_100001202 3300002835_B570J40625_100002269 3300002835_B570J40625_100002964 3300002835_B570J40625_100000102…
	1144	2	8.55	0.6813	3300002835_B570J40625_100017485 3300002835_B570J40625_100017565
	1145	2	33.26	0.8926	3300002835_B570J40625_100001981 3300002835_B570J40625_100018362
	1146	2	24.36	0.8589	TBL_comb47_HYPODRAFT_10000125-cat_2 3300032676_Ga0316229_1000190
	1147	2	9.55	0.7048	3300002835_B570J40625_100005573 3300002835_B570J40625_100001648
	1148	2	152.5	0.7891	3300002835_B570J40625_100007700 3300002835_B570J40625_100003599
	1149	2	9.028	0.517	3300002835_B570J40625_100012347 HZHZ_Ga0214165_1000911-cat_2
	1150	2	30.31	0.8834	3300002835_B570J40625_100018845 3300002835_B570J40625_100014120
	1151	2	30.89	0.8853	IHSY_Ga0214192_1001421-cat_2 TBL_comb47_HYPODRAFT_10006428-cat_2
	1152	26	39.59	0.2604	IHWH_Ga0214219_1000065-cat_2 3300032668_Ga0316230_1000433 IHSY_Ga0214192_1000191-cat_2 3300002835_B570J40625_100005934 3300032753_Ga0316224_1001722 IHTZ_Ga0214247_1000357-cat_2 3300002835_B570J40625_100003125 3300002835_B570J40625_100003343 3300032665_Ga0316221_1001551 IHSY_Ga0214192_1000832-cat_2 IHSY_Ga0214192_1000229-cat_2 IHWH_Ga0214219_1000795-cat_2 H0604_93770_NODE_131_length_23072_cov_2_91…
	1153	2	19.09	0.8267	3300032753_Ga0316224_1003400 3300031759_Ga0316219_1003173
	1154	2	34	0.7794	3300032562_Ga0316226_1002052 3300032677_Ga0316227_1001270
	1155	2	30.26	0.2753	IHUY_Ga0214172_1000308-cat_2 IHPW_Ga0214207_1000531-cat_2
